# Supplementary material for: Trading patients’ choice in providers for quality of maternity care? A discrete choice experiment amongst pregnant women
Source: PLoS One. 2020 Apr 24;15(4):e0232098. doi: 10.1371/journal.pone.0232098 (PMC7182251; doi:10.1371/journal.pone.0232098)
Supplement: S4 File — (CSV) [file pone.0232098.s004.csv]

RESP_ID	VERSIE	set	scenario	aantal	choice	epd	info	infomax	infomed	soc	igo	igoecht	igovrij	cost	VR01	LEEFTIJD_MOEDER	eerstkind	urbgr
1	1	1	1	3	0	-1	1	1	0	1	2	1	0	1,5	7	32	1	5
1	1	2	2	3	0	-1	3	-1	-1	-1	1	-1	-1	1	7	32	1	5
1	1	3	3	3	1	-9999		-9999	-9999	-9999		-9999	-9999	-9999	7	32	1	5
1	1	4	1	3	0	-1	3	-1	-1	-1	2	1	0	2	7	32	1	5
1	1	5	2	3	0	1	2	0	1	1	3	0	1	0,5	7	32	1	5
1	1	6	3	3	1	-9999		-9999	-9999	-9999		-9999	-9999	-9999	7	32	1	5
1	1	7	1	3	0	1	2	0	1	-1	3	0	1	2	7	32	1	5
1	1	8	2	3	1	1	1	1	0	1	1	-1	-1	0,5	7	32	1	5
1	1	9	3	3	0	-9999		-9999	-9999	-9999		-9999	-9999	-9999	7	32	1	5
1	1	10	1	3	1	1	3	-1	-1	1	2	1	0	1,5	7	32	1	5
1	1	11	2	3	0	-1	2	0	1	-1	1	-1	-1	1	7	32	1	5
1	1	12	3	3	0	-9999		-9999	-9999	-9999		-9999	-9999	-9999	7	32	1	5
1	1	13	1	3	0	1	2	0	1	1	1	-1	-1	1	7	32	1	5
1	1	14	2	3	0	-1	3	-1	-1	-1	3	0	1	1,5	7	32	1	5
1	1	15	3	3	1	-9999		-9999	-9999	-9999		-9999	-9999	-9999	7	32	1	5
1	1	16	1	3	0	-1	1	1	0	1	3	0	1	2	7	32	1	5
1	1	17	2	3	1	-1	2	0	1	-1	2	1	0	0,5	7	32	1	5
1	1	18	3	3	0	-9999		-9999	-9999	-9999		-9999	-9999	-9999	7	32	1	5
1	1	19	1	3	1	1	3	-1	-1	-1	1	-1	-1	0,5	7	32	1	5
1	1	20	2	3	0	1	2	0	1	1	3	0	1	2	7	32	1	5
1	1	21	3	3	0	-9999		-9999	-9999	-9999		-9999	-9999	-9999	7	32	1	5
1	1	22	1	3	0	-1	3	-1	-1	1	3	0	1	0,5	7	32	1	5
1	1	23	2	3	0	-1	1	1	0	-1	2	1	0	2	7	32	1	5
1	1	24	3	3	1	-9999		-9999	-9999	-9999		-9999	-9999	-9999	7	32	1	5
1	1	25	1	3	0	1	3	-1	-1	1	1	-1	-1	1	7	32	1	5
1	1	26	2	3	1	1	2	0	1	-1	2	1	0	1,5	7	32	1	5
1	1	27	3	3	0	-9999		-9999	-9999	-9999		-9999	-9999	-9999	7	32	1	5
1	1	28	1	3	1	1	2	0	1	-1	2	1	0	1	7	32	1	5
1	1	29	2	3	0	-1	1	1	0	1	3	0	1	1,5	7	32	1	5
1	1	30	3	3	0	-9999		-9999	-9999	-9999		-9999	-9999	-9999	7	32	1	5
1	1	31	1	3	0	-1	1	1	0	1	3	0	1	1,5	7	32	1	5
1	1	32	2	3	0	1	2	0	1	-1	2	1	0	1	7	32	1	5
1	1	33	3	3	1	-9999		-9999	-9999	-9999		-9999	-9999	-9999	7	32	1	5
1	1	34	1	3	1	-1	1	1	0	-1	2	1	0	1	7	32	1	5
1	1	35	2	3	0	1	3	-1	-1	1	1	-1	-1	1,5	7	32	1	5
1	1	36	3	3	0	-9999		-9999	-9999	-9999		-9999	-9999	-9999	7	32	1	5
2	3	1	1	3	0	1	1	1	0	-1	1	-1	-1	2	6	29	1	2
2	3	2	2	3	0	-1	3	-1	-1	1	3	0	1	0,5	6	29	1	2
2	3	3	3	3	1	-9999		-9999	-9999	-9999		-9999	-9999	-9999	6	29	1	2
2	3	4	1	3	0	-1	3	-1	-1	1	2	1	0	0,5	6	29	1	2
2	3	5	2	3	0	1	1	1	0	-1	3	0	1	2	6	29	1	2
2	3	6	3	3	1	-9999		-9999	-9999	-9999		-9999	-9999	-9999	6	29	1	2
2	3	7	1	3	0	-1	2	0	1	-1	3	0	1	2	6	29	1	2
2	3	8	2	3	0	1	1	1	0	1	1	-1	-1	0,5	6	29	1	2
2	3	9	3	3	1	-9999		-9999	-9999	-9999		-9999	-9999	-9999	6	29	1	2
2	3	10	1	3	0	-1	3	-1	-1	1	3	0	1	1,5	6	29	1	2
2	3	11	2	3	1	-1	2	0	1	-1	2	1	0	1	6	29	1	2
2	3	12	3	3	0	-9999		-9999	-9999	-9999		-9999	-9999	-9999	6	29	1	2
2	3	13	1	3	1	1	2	0	1	1	3	0	1	1,5	6	29	1	2
2	3	14	2	3	0	1	3	-1	-1	-1	1	-1	-1	1	6	29	1	2
2	3	15	3	3	0	-9999		-9999	-9999	-9999		-9999	-9999	-9999	6	29	1	2
2	3	16	1	3	0	-1	2	0	1	1	2	1	0	0,5	6	29	1	2
2	3	17	2	3	0	1	3	-1	-1	-1	3	0	1	2	6	29	1	2
2	3	18	3	3	1	-9999		-9999	-9999	-9999		-9999	-9999	-9999	6	29	1	2
2	3	19	1	3	0	1	3	-1	-1	1	1	-1	-1	1,5	6	29	1	2
2	3	20	2	3	1	1	1	1	0	-1	3	0	1	1	6	29	1	2
2	3	21	3	3	0	-9999		-9999	-9999	-9999		-9999	-9999	-9999	6	29	1	2
2	3	22	1	3	0	1	3	-1	-1	-1	3	0	1	1	6	29	1	2
2	3	23	2	3	1	1	1	1	0	1	2	1	0	1,5	6	29	1	2
2	3	24	3	3	0	-9999		-9999	-9999	-9999		-9999	-9999	-9999	6	29	1	2
2	3	25	1	3	1	1	1	1	0	1	2	1	0	0,5	6	29	1	2
2	3	26	2	3	0	1	3	-1	-1	-1	1	-1	-1	2	6	29	1	2
2	3	27	3	3	0	-9999		-9999	-9999	-9999		-9999	-9999	-9999	6	29	1	2
2	3	28	1	3	1	1	2	0	1	1	2	1	0	1	6	29	1	2
2	3	29	2	3	0	-1	3	-1	-1	-1	1	-1	-1	1,5	6	29	1	2
2	3	30	3	3	0	-9999		-9999	-9999	-9999		-9999	-9999	-9999	6	29	1	2
2	3	31	1	3	0	-1	2	0	1	-1	1	-1	-1	2	6	29	1	2
2	3	32	2	3	1	-1	1	1	0	1	3	0	1	0,5	6	29	1	2
2	3	33	3	3	0	-9999		-9999	-9999	-9999		-9999	-9999	-9999	6	29	1	2
2	3	34	1	3	1	1	1	1	0	-1	2	1	0	1,5	6	29	1	2
2	3	35	2	3	0	-1	2	0	1	1	1	-1	-1	1	6	29	1	2
2	3	36	3	3	0	-9999		-9999	-9999	-9999		-9999	-9999	-9999	6	29	1	2
3	1	1	1	3	1	-1	1	1	0	1	2	1	0	1,5	6	39	1	2
3	1	2	2	3	0	-1	3	-1	-1	-1	1	-1	-1	1	6	39	1	2
3	1	3	3	3	0	-9999		-9999	-9999	-9999		-9999	-9999	-9999	6	39	1	2
3	1	4	1	3	1	-1	3	-1	-1	-1	2	1	0	2	6	39	1	2
3	1	5	2	3	0	1	2	0	1	1	3	0	1	0,5	6	39	1	2
3	1	6	3	3	0	-9999		-9999	-9999	-9999		-9999	-9999	-9999	6	39	1	2
3	1	7	1	3	1	1	2	0	1	-1	3	0	1	2	6	39	1	2
3	1	8	2	3	0	1	1	1	0	1	1	-1	-1	0,5	6	39	1	2
3	1	9	3	3	0	-9999		-9999	-9999	-9999		-9999	-9999	-9999	6	39	1	2
3	1	10	1	3	1	1	3	-1	-1	1	2	1	0	1,5	6	39	1	2
3	1	11	2	3	0	-1	2	0	1	-1	1	-1	-1	1	6	39	1	2
3	1	12	3	3	0	-9999		-9999	-9999	-9999		-9999	-9999	-9999	6	39	1	2
3	1	13	1	3	0	1	2	0	1	1	1	-1	-1	1	6	39	1	2
3	1	14	2	3	1	-1	3	-1	-1	-1	3	0	1	1,5	6	39	1	2
3	1	15	3	3	0	-9999		-9999	-9999	-9999		-9999	-9999	-9999	6	39	1	2
3	1	16	1	3	0	-1	1	1	0	1	3	0	1	2	6	39	1	2
3	1	17	2	3	1	-1	2	0	1	-1	2	1	0	0,5	6	39	1	2
3	1	18	3	3	0	-9999		-9999	-9999	-9999		-9999	-9999	-9999	6	39	1	2
3	1	19	1	3	0	1	3	-1	-1	-1	1	-1	-1	0,5	6	39	1	2
3	1	20	2	3	0	1	2	0	1	1	3	0	1	2	6	39	1	2
3	1	21	3	3	1	-9999		-9999	-9999	-9999		-9999	-9999	-9999	6	39	1	2
3	1	22	1	3	0	-1	3	-1	-1	1	3	0	1	0,5	6	39	1	2
3	1	23	2	3	1	-1	1	1	0	-1	2	1	0	2	6	39	1	2
3	1	24	3	3	0	-9999		-9999	-9999	-9999		-9999	-9999	-9999	6	39	1	2
3	1	25	1	3	0	1	3	-1	-1	1	1	-1	-1	1	6	39	1	2
3	1	26	2	3	1	1	2	0	1	-1	2	1	0	1,5	6	39	1	2
3	1	27	3	3	0	-9999		-9999	-9999	-9999		-9999	-9999	-9999	6	39	1	2
3	1	28	1	3	1	1	2	0	1	-1	2	1	0	1	6	39	1	2
3	1	29	2	3	0	-1	1	1	0	1	3	0	1	1,5	6	39	1	2
3	1	30	3	3	0	-9999		-9999	-9999	-9999		-9999	-9999	-9999	6	39	1	2
3	1	31	1	3	0	-1	1	1	0	1	3	0	1	1,5	6	39	1	2
3	1	32	2	3	0	1	2	0	1	-1	2	1	0	1	6	39	1	2
3	1	33	3	3	1	-9999		-9999	-9999	-9999		-9999	-9999	-9999	6	39	1	2
3	1	34	1	3	0	-1	1	1	0	-1	2	1	0	1	6	39	1	2
3	1	35	2	3	0	1	3	-1	-1	1	1	-1	-1	1,5	6	39	1	2
3	1	36	3	3	1	-9999		-9999	-9999	-9999		-9999	-9999	-9999	6	39	1	2
4	3	1	1	3	0	1	1	1	0	-1	1	-1	-1	2	6	29	1	1
4	3	2	2	3	1	-1	3	-1	-1	1	3	0	1	0,5	6	29	1	1
4	3	3	3	3	0	-9999		-9999	-9999	-9999		-9999	-9999	-9999	6	29	1	1
4	3	4	1	3	1	-1	3	-1	-1	1	2	1	0	0,5	6	29	1	1
4	3	5	2	3	0	1	1	1	0	-1	3	0	1	2	6	29	1	1
4	3	6	3	3	0	-9999		-9999	-9999	-9999		-9999	-9999	-9999	6	29	1	1
4	3	7	1	3	0	-1	2	0	1	-1	3	0	1	2	6	29	1	1
4	3	8	2	3	0	1	1	1	0	1	1	-1	-1	0,5	6	29	1	1
4	3	9	3	3	1	-9999		-9999	-9999	-9999		-9999	-9999	-9999	6	29	1	1
4	3	10	1	3	0	-1	3	-1	-1	1	3	0	1	1,5	6	29	1	1
4	3	11	2	3	1	-1	2	0	1	-1	2	1	0	1	6	29	1	1
4	3	12	3	3	0	-9999		-9999	-9999	-9999		-9999	-9999	-9999	6	29	1	1
4	3	13	1	3	0	1	2	0	1	1	3	0	1	1,5	6	29	1	1
4	3	14	2	3	0	1	3	-1	-1	-1	1	-1	-1	1	6	29	1	1
4	3	15	3	3	1	-9999		-9999	-9999	-9999		-9999	-9999	-9999	6	29	1	1
4	3	16	1	3	1	-1	2	0	1	1	2	1	0	0,5	6	29	1	1
4	3	17	2	3	0	1	3	-1	-1	-1	3	0	1	2	6	29	1	1
4	3	18	3	3	0	-9999		-9999	-9999	-9999		-9999	-9999	-9999	6	29	1	1
4	3	19	1	3	0	1	3	-1	-1	1	1	-1	-1	1,5	6	29	1	1
4	3	20	2	3	0	1	1	1	0	-1	3	0	1	1	6	29	1	1
4	3	21	3	3	1	-9999		-9999	-9999	-9999		-9999	-9999	-9999	6	29	1	1
4	3	22	1	3	1	1	3	-1	-1	-1	3	0	1	1	6	29	1	1
4	3	23	2	3	0	1	1	1	0	1	2	1	0	1,5	6	29	1	1
4	3	24	3	3	0	-9999		-9999	-9999	-9999		-9999	-9999	-9999	6	29	1	1
4	3	25	1	3	1	1	1	1	0	1	2	1	0	0,5	6	29	1	1
4	3	26	2	3	0	1	3	-1	-1	-1	1	-1	-1	2	6	29	1	1
4	3	27	3	3	0	-9999		-9999	-9999	-9999		-9999	-9999	-9999	6	29	1	1
4	3	28	1	3	0	1	2	0	1	1	2	1	0	1	6	29	1	1
4	3	29	2	3	0	-1	3	-1	-1	-1	1	-1	-1	1,5	6	29	1	1
4	3	30	3	3	1	-9999		-9999	-9999	-9999		-9999	-9999	-9999	6	29	1	1
4	3	31	1	3	0	-1	2	0	1	-1	1	-1	-1	2	6	29	1	1
4	3	32	2	3	1	-1	1	1	0	1	3	0	1	0,5	6	29	1	1
4	3	33	3	3	0	-9999		-9999	-9999	-9999		-9999	-9999	-9999	6	29	1	1
4	3	34	1	3	0	1	1	1	0	-1	2	1	0	1,5	6	29	1	1
4	3	35	2	3	0	-1	2	0	1	1	1	-1	-1	1	6	29	1	1
4	3	36	3	3	1	-9999		-9999	-9999	-9999		-9999	-9999	-9999	6	29	1	1
5	2	1	1	3	1	-1	3	-1	-1	-1	2	1	0	1	7	33	1	1
5	2	2	2	3	0	-1	2	0	1	1	3	0	1	1,5	7	33	1	1
5	2	3	3	3	0	-9999		-9999	-9999	-9999		-9999	-9999	-9999	7	33	1	1
5	2	4	1	3	1	-1	1	1	0	-1	1	-1	-1	0,5	7	33	1	1
5	2	5	2	3	0	-1	2	0	1	1	2	1	0	2	7	33	1	1
5	2	6	3	3	0	-9999		-9999	-9999	-9999		-9999	-9999	-9999	7	33	1	1
5	2	7	1	3	0	-1	3	-1	-1	1	2	1	0	1,5	7	33	1	1
5	2	8	2	3	1	-1	1	1	0	-1	1	-1	-1	1	7	33	1	1
5	2	9	3	3	0	-9999		-9999	-9999	-9999		-9999	-9999	-9999	7	33	1	1
5	2	10	1	3	0	1	2	0	1	1	1	-1	-1	2	7	33	1	1
5	2	11	2	3	1	-1	1	1	0	-1	2	1	0	0,5	7	33	1	1
5	2	12	3	3	0	-9999		-9999	-9999	-9999		-9999	-9999	-9999	7	33	1	1
5	2	13	1	3	0	1	3	-1	-1	-1	3	0	1	0,5	7	33	1	1
5	2	14	2	3	0	-1	1	1	0	1	1	-1	-1	2	7	33	1	1
5	2	15	3	3	1	-9999		-9999	-9999	-9999		-9999	-9999	-9999	7	33	1	1
5	2	16	1	3	0	1	1	1	0	1	1	-1	-1	2	7	33	1	1
5	2	17	2	3	0	1	2	0	1	-1	3	0	1	0,5	7	33	1	1
5	2	18	3	3	1	-9999		-9999	-9999	-9999		-9999	-9999	-9999	7	33	1	1
5	2	19	1	3	0	-1	2	0	1	-1	1	-1	-1	0,5	7	33	1	1
5	2	20	2	3	0	-1	3	-1	-1	1	2	1	0	2	7	33	1	1
5	2	21	3	3	1	-9999		-9999	-9999	-9999		-9999	-9999	-9999	7	33	1	1
5	2	22	1	3	0	-1	2	0	1	1	1	-1	-1	1	7	33	1	1
5	2	23	2	3	1	1	3	-1	-1	-1	2	1	0	1,5	7	33	1	1
5	2	24	3	3	0	-9999		-9999	-9999	-9999		-9999	-9999	-9999	7	33	1	1
5	2	25	1	3	0	-1	2	0	1	-1	3	0	1	1,5	7	33	1	1
5	2	26	2	3	1	1	1	1	0	1	2	1	0	1	7	33	1	1
5	2	27	3	3	0	-9999		-9999	-9999	-9999		-9999	-9999	-9999	7	33	1	1
5	2	28	1	3	0	1	1	1	0	-1	3	0	1	0,5	7	33	1	1
5	2	29	2	3	0	-1	3	-1	-1	1	2	1	0	2	7	33	1	1
5	2	30	3	3	1	-9999		-9999	-9999	-9999		-9999	-9999	-9999	7	33	1	1
5	2	31	1	3	0	-1	1	1	0	-1	1	-1	-1	2	7	33	1	1
5	2	32	2	3	0	1	3	-1	-1	1	3	0	1	0,5	7	33	1	1
5	2	33	3	3	1	-9999		-9999	-9999	-9999		-9999	-9999	-9999	7	33	1	1
5	2	34	1	3	0	1	1	1	0	-1	3	0	1	1	7	33	1	1
5	2	35	2	3	1	1	2	0	1	1	1	-1	-1	1,5	7	33	1	1
5	2	36	3	3	0	-9999		-9999	-9999	-9999		-9999	-9999	-9999	7	33	1	1
6	3	1	1	3	0	1	1	1	0	-1	1	-1	-1	2	7	33	1	1
6	3	2	2	3	0	-1	3	-1	-1	1	3	0	1	0,5	7	33	1	1
6	3	3	3	3	1	-9999		-9999	-9999	-9999		-9999	-9999	-9999	7	33	1	1
6	3	4	1	3	1	-1	3	-1	-1	1	2	1	0	0,5	7	33	1	1
6	3	5	2	3	0	1	1	1	0	-1	3	0	1	2	7	33	1	1
6	3	6	3	3	0	-9999		-9999	-9999	-9999		-9999	-9999	-9999	7	33	1	1
6	3	7	1	3	0	-1	2	0	1	-1	3	0	1	2	7	33	1	1
6	3	8	2	3	0	1	1	1	0	1	1	-1	-1	0,5	7	33	1	1
6	3	9	3	3	1	-9999		-9999	-9999	-9999		-9999	-9999	-9999	7	33	1	1
6	3	10	1	3	0	-1	3	-1	-1	1	3	0	1	1,5	7	33	1	1
6	3	11	2	3	1	-1	2	0	1	-1	2	1	0	1	7	33	1	1
6	3	12	3	3	0	-9999		-9999	-9999	-9999		-9999	-9999	-9999	7	33	1	1
6	3	13	1	3	0	1	2	0	1	1	3	0	1	1,5	7	33	1	1
6	3	14	2	3	0	1	3	-1	-1	-1	1	-1	-1	1	7	33	1	1
6	3	15	3	3	1	-9999		-9999	-9999	-9999		-9999	-9999	-9999	7	33	1	1
6	3	16	1	3	1	-1	2	0	1	1	2	1	0	0,5	7	33	1	1
6	3	17	2	3	0	1	3	-1	-1	-1	3	0	1	2	7	33	1	1
6	3	18	3	3	0	-9999		-9999	-9999	-9999		-9999	-9999	-9999	7	33	1	1
6	3	19	1	3	0	1	3	-1	-1	1	1	-1	-1	1,5	7	33	1	1
6	3	20	2	3	0	1	1	1	0	-1	3	0	1	1	7	33	1	1
6	3	21	3	3	1	-9999		-9999	-9999	-9999		-9999	-9999	-9999	7	33	1	1
6	3	22	1	3	0	1	3	-1	-1	-1	3	0	1	1	7	33	1	1
6	3	23	2	3	0	1	1	1	0	1	2	1	0	1,5	7	33	1	1
6	3	24	3	3	1	-9999		-9999	-9999	-9999		-9999	-9999	-9999	7	33	1	1
6	3	25	1	3	0	1	1	1	0	1	2	1	0	0,5	7	33	1	1
6	3	26	2	3	0	1	3	-1	-1	-1	1	-1	-1	2	7	33	1	1
6	3	27	3	3	1	-9999		-9999	-9999	-9999		-9999	-9999	-9999	7	33	1	1
6	3	28	1	3	0	1	2	0	1	1	2	1	0	1	7	33	1	1
6	3	29	2	3	1	-1	3	-1	-1	-1	1	-1	-1	1,5	7	33	1	1
6	3	30	3	3	0	-9999		-9999	-9999	-9999		-9999	-9999	-9999	7	33	1	1
6	3	31	1	3	1	-1	2	0	1	-1	1	-1	-1	2	7	33	1	1
6	3	32	2	3	0	-1	1	1	0	1	3	0	1	0,5	7	33	1	1
6	3	33	3	3	0	-9999		-9999	-9999	-9999		-9999	-9999	-9999	7	33	1	1
6	3	34	1	3	0	1	1	1	0	-1	2	1	0	1,5	7	33	1	1
6	3	35	2	3	0	-1	2	0	1	1	1	-1	-1	1	7	33	1	1
6	3	36	3	3	1	-9999		-9999	-9999	-9999		-9999	-9999	-9999	7	33	1	1
7	2	1	1	3	0	-1	3	-1	-1	-1	2	1	0	1	4	31	1	4
7	2	2	2	3	0	-1	2	0	1	1	3	0	1	1,5	4	31	1	4
7	2	3	3	3	1	-9999		-9999	-9999	-9999		-9999	-9999	-9999	4	31	1	4
7	2	4	1	3	0	-1	1	1	0	-1	1	-1	-1	0,5	4	31	1	4
7	2	5	2	3	1	-1	2	0	1	1	2	1	0	2	4	31	1	4
7	2	6	3	3	0	-9999		-9999	-9999	-9999		-9999	-9999	-9999	4	31	1	4
7	2	7	1	3	1	-1	3	-1	-1	1	2	1	0	1,5	4	31	1	4
7	2	8	2	3	0	-1	1	1	0	-1	1	-1	-1	1	4	31	1	4
7	2	9	3	3	0	-9999		-9999	-9999	-9999		-9999	-9999	-9999	4	31	1	4
7	2	10	1	3	1	1	2	0	1	1	1	-1	-1	2	4	31	1	4
7	2	11	2	3	0	-1	1	1	0	-1	2	1	0	0,5	4	31	1	4
7	2	12	3	3	0	-9999		-9999	-9999	-9999		-9999	-9999	-9999	4	31	1	4
7	2	13	1	3	0	1	3	-1	-1	-1	3	0	1	0,5	4	31	1	4
7	2	14	2	3	1	-1	1	1	0	1	1	-1	-1	2	4	31	1	4
7	2	15	3	3	0	-9999		-9999	-9999	-9999		-9999	-9999	-9999	4	31	1	4
7	2	16	1	3	1	1	1	1	0	1	1	-1	-1	2	4	31	1	4
7	2	17	2	3	0	1	2	0	1	-1	3	0	1	0,5	4	31	1	4
7	2	18	3	3	0	-9999		-9999	-9999	-9999		-9999	-9999	-9999	4	31	1	4
7	2	19	1	3	0	-1	2	0	1	-1	1	-1	-1	0,5	4	31	1	4
7	2	20	2	3	1	-1	3	-1	-1	1	2	1	0	2	4	31	1	4
7	2	21	3	3	0	-9999		-9999	-9999	-9999		-9999	-9999	-9999	4	31	1	4
7	2	22	1	3	1	-1	2	0	1	1	1	-1	-1	1	4	31	1	4
7	2	23	2	3	0	1	3	-1	-1	-1	2	1	0	1,5	4	31	1	4
7	2	24	3	3	0	-9999		-9999	-9999	-9999		-9999	-9999	-9999	4	31	1	4
7	2	25	1	3	0	-1	2	0	1	-1	3	0	1	1,5	4	31	1	4
7	2	26	2	3	1	1	1	1	0	1	2	1	0	1	4	31	1	4
7	2	27	3	3	0	-9999		-9999	-9999	-9999		-9999	-9999	-9999	4	31	1	4
7	2	28	1	3	1	1	1	1	0	-1	3	0	1	0,5	4	31	1	4
7	2	29	2	3	0	-1	3	-1	-1	1	2	1	0	2	4	31	1	4
7	2	30	3	3	0	-9999		-9999	-9999	-9999		-9999	-9999	-9999	4	31	1	4
7	2	31	1	3	0	-1	1	1	0	-1	1	-1	-1	2	4	31	1	4
7	2	32	2	3	0	1	3	-1	-1	1	3	0	1	0,5	4	31	1	4
7	2	33	3	3	1	-9999		-9999	-9999	-9999		-9999	-9999	-9999	4	31	1	4
7	2	34	1	3	1	1	1	1	0	-1	3	0	1	1	4	31	1	4
7	2	35	2	3	0	1	2	0	1	1	1	-1	-1	1,5	4	31	1	4
7	2	36	3	3	0	-9999		-9999	-9999	-9999		-9999	-9999	-9999	4	31	1	4
8	2	1	1	3	1	-1	3	-1	-1	-1	2	1	0	1	4	29	1	2
8	2	2	2	3	0	-1	2	0	1	1	3	0	1	1,5	4	29	1	2
8	2	3	3	3	0	-9999		-9999	-9999	-9999		-9999	-9999	-9999	4	29	1	2
8	2	4	1	3	0	-1	1	1	0	-1	1	-1	-1	0,5	4	29	1	2
8	2	5	2	3	1	-1	2	0	1	1	2	1	0	2	4	29	1	2
8	2	6	3	3	0	-9999		-9999	-9999	-9999		-9999	-9999	-9999	4	29	1	2
8	2	7	1	3	1	-1	3	-1	-1	1	2	1	0	1,5	4	29	1	2
8	2	8	2	3	0	-1	1	1	0	-1	1	-1	-1	1	4	29	1	2
8	2	9	3	3	0	-9999		-9999	-9999	-9999		-9999	-9999	-9999	4	29	1	2
8	2	10	1	3	0	1	2	0	1	1	1	-1	-1	2	4	29	1	2
8	2	11	2	3	1	-1	1	1	0	-1	2	1	0	0,5	4	29	1	2
8	2	12	3	3	0	-9999		-9999	-9999	-9999		-9999	-9999	-9999	4	29	1	2
8	2	13	1	3	1	1	3	-1	-1	-1	3	0	1	0,5	4	29	1	2
8	2	14	2	3	0	-1	1	1	0	1	1	-1	-1	2	4	29	1	2
8	2	15	3	3	0	-9999		-9999	-9999	-9999		-9999	-9999	-9999	4	29	1	2
8	2	16	1	3	0	1	1	1	0	1	1	-1	-1	2	4	29	1	2
8	2	17	2	3	1	1	2	0	1	-1	3	0	1	0,5	4	29	1	2
8	2	18	3	3	0	-9999		-9999	-9999	-9999		-9999	-9999	-9999	4	29	1	2
8	2	19	1	3	0	-1	2	0	1	-1	1	-1	-1	0,5	4	29	1	2
8	2	20	2	3	1	-1	3	-1	-1	1	2	1	0	2	4	29	1	2
8	2	21	3	3	0	-9999		-9999	-9999	-9999		-9999	-9999	-9999	4	29	1	2
8	2	22	1	3	0	-1	2	0	1	1	1	-1	-1	1	4	29	1	2
8	2	23	2	3	1	1	3	-1	-1	-1	2	1	0	1,5	4	29	1	2
8	2	24	3	3	0	-9999		-9999	-9999	-9999		-9999	-9999	-9999	4	29	1	2
8	2	25	1	3	1	-1	2	0	1	-1	3	0	1	1,5	4	29	1	2
8	2	26	2	3	0	1	1	1	0	1	2	1	0	1	4	29	1	2
8	2	27	3	3	0	-9999		-9999	-9999	-9999		-9999	-9999	-9999	4	29	1	2
8	2	28	1	3	0	1	1	1	0	-1	3	0	1	0,5	4	29	1	2
8	2	29	2	3	1	-1	3	-1	-1	1	2	1	0	2	4	29	1	2
8	2	30	3	3	0	-9999		-9999	-9999	-9999		-9999	-9999	-9999	4	29	1	2
8	2	31	1	3	0	-1	1	1	0	-1	1	-1	-1	2	4	29	1	2
8	2	32	2	3	1	1	3	-1	-1	1	3	0	1	0,5	4	29	1	2
8	2	33	3	3	0	-9999		-9999	-9999	-9999		-9999	-9999	-9999	4	29	1	2
8	2	34	1	3	1	1	1	1	0	-1	3	0	1	1	4	29	1	2
8	2	35	2	3	0	1	2	0	1	1	1	-1	-1	1,5	4	29	1	2
8	2	36	3	3	0	-9999		-9999	-9999	-9999		-9999	-9999	-9999	4	29	1	2
9	2	1	1	3	1	-1	3	-1	-1	-1	2	1	0	1	7	38	1	3
9	2	2	2	3	0	-1	2	0	1	1	3	0	1	1,5	7	38	1	3
9	2	3	3	3	0	-9999		-9999	-9999	-9999		-9999	-9999	-9999	7	38	1	3
9	2	4	1	3	1	-1	1	1	0	-1	1	-1	-1	0,5	7	38	1	3
9	2	5	2	3	0	-1	2	0	1	1	2	1	0	2	7	38	1	3
9	2	6	3	3	0	-9999		-9999	-9999	-9999		-9999	-9999	-9999	7	38	1	3
9	2	7	1	3	0	-1	3	-1	-1	1	2	1	0	1,5	7	38	1	3
9	2	8	2	3	1	-1	1	1	0	-1	1	-1	-1	1	7	38	1	3
9	2	9	3	3	0	-9999		-9999	-9999	-9999		-9999	-9999	-9999	7	38	1	3
9	2	10	1	3	0	1	2	0	1	1	1	-1	-1	2	7	38	1	3
9	2	11	2	3	1	-1	1	1	0	-1	2	1	0	0,5	7	38	1	3
9	2	12	3	3	0	-9999		-9999	-9999	-9999		-9999	-9999	-9999	7	38	1	3
9	2	13	1	3	0	1	3	-1	-1	-1	3	0	1	0,5	7	38	1	3
9	2	14	2	3	0	-1	1	1	0	1	1	-1	-1	2	7	38	1	3
9	2	15	3	3	1	-9999		-9999	-9999	-9999		-9999	-9999	-9999	7	38	1	3
9	2	16	1	3	0	1	1	1	0	1	1	-1	-1	2	7	38	1	3
9	2	17	2	3	0	1	2	0	1	-1	3	0	1	0,5	7	38	1	3
9	2	18	3	3	1	-9999		-9999	-9999	-9999		-9999	-9999	-9999	7	38	1	3
9	2	19	1	3	1	-1	2	0	1	-1	1	-1	-1	0,5	7	38	1	3
9	2	20	2	3	0	-1	3	-1	-1	1	2	1	0	2	7	38	1	3
9	2	21	3	3	0	-9999		-9999	-9999	-9999		-9999	-9999	-9999	7	38	1	3
9	2	22	1	3	0	-1	2	0	1	1	1	-1	-1	1	7	38	1	3
9	2	23	2	3	0	1	3	-1	-1	-1	2	1	0	1,5	7	38	1	3
9	2	24	3	3	1	-9999		-9999	-9999	-9999		-9999	-9999	-9999	7	38	1	3
9	2	25	1	3	1	-1	2	0	1	-1	3	0	1	1,5	7	38	1	3
9	2	26	2	3	0	1	1	1	0	1	2	1	0	1	7	38	1	3
9	2	27	3	3	0	-9999		-9999	-9999	-9999		-9999	-9999	-9999	7	38	1	3
9	2	28	1	3	0	1	1	1	0	-1	3	0	1	0,5	7	38	1	3
9	2	29	2	3	1	-1	3	-1	-1	1	2	1	0	2	7	38	1	3
9	2	30	3	3	0	-9999		-9999	-9999	-9999		-9999	-9999	-9999	7	38	1	3
9	2	31	1	3	0	-1	1	1	0	-1	1	-1	-1	2	7	38	1	3
9	2	32	2	3	0	1	3	-1	-1	1	3	0	1	0,5	7	38	1	3
9	2	33	3	3	1	-9999		-9999	-9999	-9999		-9999	-9999	-9999	7	38	1	3
9	2	34	1	3	0	1	1	1	0	-1	3	0	1	1	7	38	1	3
9	2	35	2	3	0	1	2	0	1	1	1	-1	-1	1,5	7	38	1	3
9	2	36	3	3	1	-9999		-9999	-9999	-9999		-9999	-9999	-9999	7	38	1	3
10	3	1	1	3	1	1	1	1	0	-1	1	-1	-1	2	8	28	1	1
10	3	2	2	3	0	-1	3	-1	-1	1	3	0	1	0,5	8	28	1	1
10	3	3	3	3	0	-9999		-9999	-9999	-9999		-9999	-9999	-9999	8	28	1	1
10	3	4	1	3	0	-1	3	-1	-1	1	2	1	0	0,5	8	28	1	1
10	3	5	2	3	1	1	1	1	0	-1	3	0	1	2	8	28	1	1
10	3	6	3	3	0	-9999		-9999	-9999	-9999		-9999	-9999	-9999	8	28	1	1
10	3	7	1	3	1	-1	2	0	1	-1	3	0	1	2	8	28	1	1
10	3	8	2	3	0	1	1	1	0	1	1	-1	-1	0,5	8	28	1	1
10	3	9	3	3	0	-9999		-9999	-9999	-9999		-9999	-9999	-9999	8	28	1	1
10	3	10	1	3	1	-1	3	-1	-1	1	3	0	1	1,5	8	28	1	1
10	3	11	2	3	0	-1	2	0	1	-1	2	1	0	1	8	28	1	1
10	3	12	3	3	0	-9999		-9999	-9999	-9999		-9999	-9999	-9999	8	28	1	1
10	3	13	1	3	1	1	2	0	1	1	3	0	1	1,5	8	28	1	1
10	3	14	2	3	0	1	3	-1	-1	-1	1	-1	-1	1	8	28	1	1
10	3	15	3	3	0	-9999		-9999	-9999	-9999		-9999	-9999	-9999	8	28	1	1
10	3	16	1	3	1	-1	2	0	1	1	2	1	0	0,5	8	28	1	1
10	3	17	2	3	0	1	3	-1	-1	-1	3	0	1	2	8	28	1	1
10	3	18	3	3	0	-9999		-9999	-9999	-9999		-9999	-9999	-9999	8	28	1	1
10	3	19	1	3	0	1	3	-1	-1	1	1	-1	-1	1,5	8	28	1	1
10	3	20	2	3	1	1	1	1	0	-1	3	0	1	1	8	28	1	1
10	3	21	3	3	0	-9999		-9999	-9999	-9999		-9999	-9999	-9999	8	28	1	1
10	3	22	1	3	1	1	3	-1	-1	-1	3	0	1	1	8	28	1	1
10	3	23	2	3	0	1	1	1	0	1	2	1	0	1,5	8	28	1	1
10	3	24	3	3	0	-9999		-9999	-9999	-9999		-9999	-9999	-9999	8	28	1	1
10	3	25	1	3	0	1	1	1	0	1	2	1	0	0,5	8	28	1	1
10	3	26	2	3	1	1	3	-1	-1	-1	1	-1	-1	2	8	28	1	1
10	3	27	3	3	0	-9999		-9999	-9999	-9999		-9999	-9999	-9999	8	28	1	1
10	3	28	1	3	0	1	2	0	1	1	2	1	0	1	8	28	1	1
10	3	29	2	3	1	-1	3	-1	-1	-1	1	-1	-1	1,5	8	28	1	1
10	3	30	3	3	0	-9999		-9999	-9999	-9999		-9999	-9999	-9999	8	28	1	1
10	3	31	1	3	0	-1	2	0	1	-1	1	-1	-1	2	8	28	1	1
10	3	32	2	3	0	-1	1	1	0	1	3	0	1	0,5	8	28	1	1
10	3	33	3	3	1	-9999		-9999	-9999	-9999		-9999	-9999	-9999	8	28	1	1
10	3	34	1	3	0	1	1	1	0	-1	2	1	0	1,5	8	28	1	1
10	3	35	2	3	1	-1	2	0	1	1	1	-1	-1	1	8	28	1	1
10	3	36	3	3	0	-9999		-9999	-9999	-9999		-9999	-9999	-9999	8	28	1	1
11	2	1	1	3	1	-1	3	-1	-1	-1	2	1	0	1	7	29	1	5
11	2	2	2	3	0	-1	2	0	1	1	3	0	1	1,5	7	29	1	5
11	2	3	3	3	0	-9999		-9999	-9999	-9999		-9999	-9999	-9999	7	29	1	5
11	2	4	1	3	0	-1	1	1	0	-1	1	-1	-1	0,5	7	29	1	5
11	2	5	2	3	1	-1	2	0	1	1	2	1	0	2	7	29	1	5
11	2	6	3	3	0	-9999		-9999	-9999	-9999		-9999	-9999	-9999	7	29	1	5
11	2	7	1	3	1	-1	3	-1	-1	1	2	1	0	1,5	7	29	1	5
11	2	8	2	3	0	-1	1	1	0	-1	1	-1	-1	1	7	29	1	5
11	2	9	3	3	0	-9999		-9999	-9999	-9999		-9999	-9999	-9999	7	29	1	5
11	2	10	1	3	0	1	2	0	1	1	1	-1	-1	2	7	29	1	5
11	2	11	2	3	1	-1	1	1	0	-1	2	1	0	0,5	7	29	1	5
11	2	12	3	3	0	-9999		-9999	-9999	-9999		-9999	-9999	-9999	7	29	1	5
11	2	13	1	3	1	1	3	-1	-1	-1	3	0	1	0,5	7	29	1	5
11	2	14	2	3	0	-1	1	1	0	1	1	-1	-1	2	7	29	1	5
11	2	15	3	3	0	-9999		-9999	-9999	-9999		-9999	-9999	-9999	7	29	1	5
11	2	16	1	3	0	1	1	1	0	1	1	-1	-1	2	7	29	1	5
11	2	17	2	3	1	1	2	0	1	-1	3	0	1	0,5	7	29	1	5
11	2	18	3	3	0	-9999		-9999	-9999	-9999		-9999	-9999	-9999	7	29	1	5
11	2	19	1	3	0	-1	2	0	1	-1	1	-1	-1	0,5	7	29	1	5
11	2	20	2	3	1	-1	3	-1	-1	1	2	1	0	2	7	29	1	5
11	2	21	3	3	0	-9999		-9999	-9999	-9999		-9999	-9999	-9999	7	29	1	5
11	2	22	1	3	0	-1	2	0	1	1	1	-1	-1	1	7	29	1	5
11	2	23	2	3	1	1	3	-1	-1	-1	2	1	0	1,5	7	29	1	5
11	2	24	3	3	0	-9999		-9999	-9999	-9999		-9999	-9999	-9999	7	29	1	5
11	2	25	1	3	0	-1	2	0	1	-1	3	0	1	1,5	7	29	1	5
11	2	26	2	3	1	1	1	1	0	1	2	1	0	1	7	29	1	5
11	2	27	3	3	0	-9999		-9999	-9999	-9999		-9999	-9999	-9999	7	29	1	5
11	2	28	1	3	0	1	1	1	0	-1	3	0	1	0,5	7	29	1	5
11	2	29	2	3	1	-1	3	-1	-1	1	2	1	0	2	7	29	1	5
11	2	30	3	3	0	-9999		-9999	-9999	-9999		-9999	-9999	-9999	7	29	1	5
11	2	31	1	3	1	-1	1	1	0	-1	1	-1	-1	2	7	29	1	5
11	2	32	2	3	0	1	3	-1	-1	1	3	0	1	0,5	7	29	1	5
11	2	33	3	3	0	-9999		-9999	-9999	-9999		-9999	-9999	-9999	7	29	1	5
11	2	34	1	3	1	1	1	1	0	-1	3	0	1	1	7	29	1	5
11	2	35	2	3	0	1	2	0	1	1	1	-1	-1	1,5	7	29	1	5
11	2	36	3	3	0	-9999		-9999	-9999	-9999		-9999	-9999	-9999	7	29	1	5
12	3	1	1	3	0	1	1	1	0	-1	1	-1	-1	2	4	26	1	4
12	3	2	2	3	1	-1	3	-1	-1	1	3	0	1	0,5	4	26	1	4
12	3	3	3	3	0	-9999		-9999	-9999	-9999		-9999	-9999	-9999	4	26	1	4
12	3	4	1	3	1	-1	3	-1	-1	1	2	1	0	0,5	4	26	1	4
12	3	5	2	3	0	1	1	1	0	-1	3	0	1	2	4	26	1	4
12	3	6	3	3	0	-9999		-9999	-9999	-9999		-9999	-9999	-9999	4	26	1	4
12	3	7	1	3	1	-1	2	0	1	-1	3	0	1	2	4	26	1	4
12	3	8	2	3	0	1	1	1	0	1	1	-1	-1	0,5	4	26	1	4
12	3	9	3	3	0	-9999		-9999	-9999	-9999		-9999	-9999	-9999	4	26	1	4
12	3	10	1	3	0	-1	3	-1	-1	1	3	0	1	1,5	4	26	1	4
12	3	11	2	3	1	-1	2	0	1	-1	2	1	0	1	4	26	1	4
12	3	12	3	3	0	-9999		-9999	-9999	-9999		-9999	-9999	-9999	4	26	1	4
12	3	13	1	3	1	1	2	0	1	1	3	0	1	1,5	4	26	1	4
12	3	14	2	3	0	1	3	-1	-1	-1	1	-1	-1	1	4	26	1	4
12	3	15	3	3	0	-9999		-9999	-9999	-9999		-9999	-9999	-9999	4	26	1	4
12	3	16	1	3	1	-1	2	0	1	1	2	1	0	0,5	4	26	1	4
12	3	17	2	3	0	1	3	-1	-1	-1	3	0	1	2	4	26	1	4
12	3	18	3	3	0	-9999		-9999	-9999	-9999		-9999	-9999	-9999	4	26	1	4
12	3	19	1	3	0	1	3	-1	-1	1	1	-1	-1	1,5	4	26	1	4
12	3	20	2	3	1	1	1	1	0	-1	3	0	1	1	4	26	1	4
12	3	21	3	3	0	-9999		-9999	-9999	-9999		-9999	-9999	-9999	4	26	1	4
12	3	22	1	3	0	1	3	-1	-1	-1	3	0	1	1	4	26	1	4
12	3	23	2	3	1	1	1	1	0	1	2	1	0	1,5	4	26	1	4
12	3	24	3	3	0	-9999		-9999	-9999	-9999		-9999	-9999	-9999	4	26	1	4
12	3	25	1	3	1	1	1	1	0	1	2	1	0	0,5	4	26	1	4
12	3	26	2	3	0	1	3	-1	-1	-1	1	-1	-1	2	4	26	1	4
12	3	27	3	3	0	-9999		-9999	-9999	-9999		-9999	-9999	-9999	4	26	1	4
12	3	28	1	3	1	1	2	0	1	1	2	1	0	1	4	26	1	4
12	3	29	2	3	0	-1	3	-1	-1	-1	1	-1	-1	1,5	4	26	1	4
12	3	30	3	3	0	-9999		-9999	-9999	-9999		-9999	-9999	-9999	4	26	1	4
12	3	31	1	3	0	-1	2	0	1	-1	1	-1	-1	2	4	26	1	4
12	3	32	2	3	1	-1	1	1	0	1	3	0	1	0,5	4	26	1	4
12	3	33	3	3	0	-9999		-9999	-9999	-9999		-9999	-9999	-9999	4	26	1	4
12	3	34	1	3	1	1	1	1	0	-1	2	1	0	1,5	4	26	1	4
12	3	35	2	3	0	-1	2	0	1	1	1	-1	-1	1	4	26	1	4
12	3	36	3	3	0	-9999		-9999	-9999	-9999		-9999	-9999	-9999	4	26	1	4
13	2	1	1	3	1	-1	3	-1	-1	-1	2	1	0	1	4	38	1	4
13	2	2	2	3	0	-1	2	0	1	1	3	0	1	1,5	4	38	1	4
13	2	3	3	3	0	-9999		-9999	-9999	-9999		-9999	-9999	-9999	4	38	1	4
13	2	4	1	3	0	-1	1	1	0	-1	1	-1	-1	0,5	4	38	1	4
13	2	5	2	3	1	-1	2	0	1	1	2	1	0	2	4	38	1	4
13	2	6	3	3	0	-9999		-9999	-9999	-9999		-9999	-9999	-9999	4	38	1	4
13	2	7	1	3	1	-1	3	-1	-1	1	2	1	0	1,5	4	38	1	4
13	2	8	2	3	0	-1	1	1	0	-1	1	-1	-1	1	4	38	1	4
13	2	9	3	3	0	-9999		-9999	-9999	-9999		-9999	-9999	-9999	4	38	1	4
13	2	10	1	3	0	1	2	0	1	1	1	-1	-1	2	4	38	1	4
13	2	11	2	3	1	-1	1	1	0	-1	2	1	0	0,5	4	38	1	4
13	2	12	3	3	0	-9999		-9999	-9999	-9999		-9999	-9999	-9999	4	38	1	4
13	2	13	1	3	0	1	3	-1	-1	-1	3	0	1	0,5	4	38	1	4
13	2	14	2	3	0	-1	1	1	0	1	1	-1	-1	2	4	38	1	4
13	2	15	3	3	1	-9999		-9999	-9999	-9999		-9999	-9999	-9999	4	38	1	4
13	2	16	1	3	0	1	1	1	0	1	1	-1	-1	2	4	38	1	4
13	2	17	2	3	0	1	2	0	1	-1	3	0	1	0,5	4	38	1	4
13	2	18	3	3	1	-9999		-9999	-9999	-9999		-9999	-9999	-9999	4	38	1	4
13	2	19	1	3	0	-1	2	0	1	-1	1	-1	-1	0,5	4	38	1	4
13	2	20	2	3	0	-1	3	-1	-1	1	2	1	0	2	4	38	1	4
13	2	21	3	3	1	-9999		-9999	-9999	-9999		-9999	-9999	-9999	4	38	1	4
13	2	22	1	3	0	-1	2	0	1	1	1	-1	-1	1	4	38	1	4
13	2	23	2	3	0	1	3	-1	-1	-1	2	1	0	1,5	4	38	1	4
13	2	24	3	3	1	-9999		-9999	-9999	-9999		-9999	-9999	-9999	4	38	1	4
13	2	25	1	3	0	-1	2	0	1	-1	3	0	1	1,5	4	38	1	4
13	2	26	2	3	0	1	1	1	0	1	2	1	0	1	4	38	1	4
13	2	27	3	3	1	-9999		-9999	-9999	-9999		-9999	-9999	-9999	4	38	1	4
13	2	28	1	3	0	1	1	1	0	-1	3	0	1	0,5	4	38	1	4
13	2	29	2	3	1	-1	3	-1	-1	1	2	1	0	2	4	38	1	4
13	2	30	3	3	0	-9999		-9999	-9999	-9999		-9999	-9999	-9999	4	38	1	4
13	2	31	1	3	0	-1	1	1	0	-1	1	-1	-1	2	4	38	1	4
13	2	32	2	3	0	1	3	-1	-1	1	3	0	1	0,5	4	38	1	4
13	2	33	3	3	1	-9999		-9999	-9999	-9999		-9999	-9999	-9999	4	38	1	4
13	2	34	1	3	0	1	1	1	0	-1	3	0	1	1	4	38	1	4
13	2	35	2	3	1	1	2	0	1	1	1	-1	-1	1,5	4	38	1	4
13	2	36	3	3	0	-9999		-9999	-9999	-9999		-9999	-9999	-9999	4	38	1	4
14	1	1	1	3	1	-1	1	1	0	1	2	1	0	1,5	8	29	0	2
14	1	2	2	3	0	-1	3	-1	-1	-1	1	-1	-1	1	8	29	0	2
14	1	3	3	3	0	-9999		-9999	-9999	-9999		-9999	-9999	-9999	8	29	0	2
14	1	4	1	3	0	-1	3	-1	-1	-1	2	1	0	2	8	29	0	2
14	1	5	2	3	1	1	2	0	1	1	3	0	1	0,5	8	29	0	2
14	1	6	3	3	0	-9999		-9999	-9999	-9999		-9999	-9999	-9999	8	29	0	2
14	1	7	1	3	0	1	2	0	1	-1	3	0	1	2	8	29	0	2
14	1	8	2	3	0	1	1	1	0	1	1	-1	-1	0,5	8	29	0	2
14	1	9	3	3	1	-9999		-9999	-9999	-9999		-9999	-9999	-9999	8	29	0	2
14	1	10	1	3	0	1	3	-1	-1	1	2	1	0	1,5	8	29	0	2
14	1	11	2	3	0	-1	2	0	1	-1	1	-1	-1	1	8	29	0	2
14	1	12	3	3	1	-9999		-9999	-9999	-9999		-9999	-9999	-9999	8	29	0	2
14	1	13	1	3	0	1	2	0	1	1	1	-1	-1	1	8	29	0	2
14	1	14	2	3	1	-1	3	-1	-1	-1	3	0	1	1,5	8	29	0	2
14	1	15	3	3	0	-9999		-9999	-9999	-9999		-9999	-9999	-9999	8	29	0	2
14	1	16	1	3	0	-1	1	1	0	1	3	0	1	2	8	29	0	2
14	1	17	2	3	1	-1	2	0	1	-1	2	1	0	0,5	8	29	0	2
14	1	18	3	3	0	-9999		-9999	-9999	-9999		-9999	-9999	-9999	8	29	0	2
14	1	19	1	3	0	1	3	-1	-1	-1	1	-1	-1	0,5	8	29	0	2
14	1	20	2	3	0	1	2	0	1	1	3	0	1	2	8	29	0	2
14	1	21	3	3	1	-9999		-9999	-9999	-9999		-9999	-9999	-9999	8	29	0	2
14	1	22	1	3	0	-1	3	-1	-1	1	3	0	1	0,5	8	29	0	2
14	1	23	2	3	0	-1	1	1	0	-1	2	1	0	2	8	29	0	2
14	1	24	3	3	1	-9999		-9999	-9999	-9999		-9999	-9999	-9999	8	29	0	2
14	1	25	1	3	1	1	3	-1	-1	1	1	-1	-1	1	8	29	0	2
14	1	26	2	3	0	1	2	0	1	-1	2	1	0	1,5	8	29	0	2
14	1	27	3	3	0	-9999		-9999	-9999	-9999		-9999	-9999	-9999	8	29	0	2
14	1	28	1	3	0	1	2	0	1	-1	2	1	0	1	8	29	0	2
14	1	29	2	3	0	-1	1	1	0	1	3	0	1	1,5	8	29	0	2
14	1	30	3	3	1	-9999		-9999	-9999	-9999		-9999	-9999	-9999	8	29	0	2
14	1	31	1	3	0	-1	1	1	0	1	3	0	1	1,5	8	29	0	2
14	1	32	2	3	1	1	2	0	1	-1	2	1	0	1	8	29	0	2
14	1	33	3	3	0	-9999		-9999	-9999	-9999		-9999	-9999	-9999	8	29	0	2
14	1	34	1	3	0	-1	1	1	0	-1	2	1	0	1	8	29	0	2
14	1	35	2	3	0	1	3	-1	-1	1	1	-1	-1	1,5	8	29	0	2
14	1	36	3	3	1	-9999		-9999	-9999	-9999		-9999	-9999	-9999	8	29	0	2
15	1	1	1	3	0	-1	1	1	0	1	2	1	0	1,5	6	28	1	2
15	1	2	2	3	0	-1	3	-1	-1	-1	1	-1	-1	1	6	28	1	2
15	1	3	3	3	1	-9999		-9999	-9999	-9999		-9999	-9999	-9999	6	28	1	2
15	1	4	1	3	1	-1	3	-1	-1	-1	2	1	0	2	6	28	1	2
15	1	5	2	3	0	1	2	0	1	1	3	0	1	0,5	6	28	1	2
15	1	6	3	3	0	-9999		-9999	-9999	-9999		-9999	-9999	-9999	6	28	1	2
15	1	7	1	3	0	1	2	0	1	-1	3	0	1	2	6	28	1	2
15	1	8	2	3	0	1	1	1	0	1	1	-1	-1	0,5	6	28	1	2
15	1	9	3	3	1	-9999		-9999	-9999	-9999		-9999	-9999	-9999	6	28	1	2
15	1	10	1	3	0	1	3	-1	-1	1	2	1	0	1,5	6	28	1	2
15	1	11	2	3	0	-1	2	0	1	-1	1	-1	-1	1	6	28	1	2
15	1	12	3	3	1	-9999		-9999	-9999	-9999		-9999	-9999	-9999	6	28	1	2
15	1	13	1	3	0	1	2	0	1	1	1	-1	-1	1	6	28	1	2
15	1	14	2	3	1	-1	3	-1	-1	-1	3	0	1	1,5	6	28	1	2
15	1	15	3	3	0	-9999		-9999	-9999	-9999		-9999	-9999	-9999	6	28	1	2
15	1	16	1	3	0	-1	1	1	0	1	3	0	1	2	6	28	1	2
15	1	17	2	3	1	-1	2	0	1	-1	2	1	0	0,5	6	28	1	2
15	1	18	3	3	0	-9999		-9999	-9999	-9999		-9999	-9999	-9999	6	28	1	2
15	1	19	1	3	0	1	3	-1	-1	-1	1	-1	-1	0,5	6	28	1	2
15	1	20	2	3	0	1	2	0	1	1	3	0	1	2	6	28	1	2
15	1	21	3	3	1	-9999		-9999	-9999	-9999		-9999	-9999	-9999	6	28	1	2
15	1	22	1	3	0	-1	3	-1	-1	1	3	0	1	0,5	6	28	1	2
15	1	23	2	3	1	-1	1	1	0	-1	2	1	0	2	6	28	1	2
15	1	24	3	3	0	-9999		-9999	-9999	-9999		-9999	-9999	-9999	6	28	1	2
15	1	25	1	3	0	1	3	-1	-1	1	1	-1	-1	1	6	28	1	2
15	1	26	2	3	1	1	2	0	1	-1	2	1	0	1,5	6	28	1	2
15	1	27	3	3	0	-9999		-9999	-9999	-9999		-9999	-9999	-9999	6	28	1	2
15	1	28	1	3	0	1	2	0	1	-1	2	1	0	1	6	28	1	2
15	1	29	2	3	1	-1	1	1	0	1	3	0	1	1,5	6	28	1	2
15	1	30	3	3	0	-9999		-9999	-9999	-9999		-9999	-9999	-9999	6	28	1	2
15	1	31	1	3	0	-1	1	1	0	1	3	0	1	1,5	6	28	1	2
15	1	32	2	3	0	1	2	0	1	-1	2	1	0	1	6	28	1	2
15	1	33	3	3	1	-9999		-9999	-9999	-9999		-9999	-9999	-9999	6	28	1	2
15	1	34	1	3	1	-1	1	1	0	-1	2	1	0	1	6	28	1	2
15	1	35	2	3	0	1	3	-1	-1	1	1	-1	-1	1,5	6	28	1	2
15	1	36	3	3	0	-9999		-9999	-9999	-9999		-9999	-9999	-9999	6	28	1	2
16	3	1	1	3	0	1	1	1	0	-1	1	-1	-1	2	6	44	1	2
16	3	2	2	3	0	-1	3	-1	-1	1	3	0	1	0,5	6	44	1	2
16	3	3	3	3	1	-9999		-9999	-9999	-9999		-9999	-9999	-9999	6	44	1	2
16	3	4	1	3	1	-1	3	-1	-1	1	2	1	0	0,5	6	44	1	2
16	3	5	2	3	0	1	1	1	0	-1	3	0	1	2	6	44	1	2
16	3	6	3	3	0	-9999		-9999	-9999	-9999		-9999	-9999	-9999	6	44	1	2
16	3	7	1	3	0	-1	2	0	1	-1	3	0	1	2	6	44	1	2
16	3	8	2	3	0	1	1	1	0	1	1	-1	-1	0,5	6	44	1	2
16	3	9	3	3	1	-9999		-9999	-9999	-9999		-9999	-9999	-9999	6	44	1	2
16	3	10	1	3	0	-1	3	-1	-1	1	3	0	1	1,5	6	44	1	2
16	3	11	2	3	1	-1	2	0	1	-1	2	1	0	1	6	44	1	2
16	3	12	3	3	0	-9999		-9999	-9999	-9999		-9999	-9999	-9999	6	44	1	2
16	3	13	1	3	0	1	2	0	1	1	3	0	1	1,5	6	44	1	2
16	3	14	2	3	0	1	3	-1	-1	-1	1	-1	-1	1	6	44	1	2
16	3	15	3	3	1	-9999		-9999	-9999	-9999		-9999	-9999	-9999	6	44	1	2
16	3	16	1	3	1	-1	2	0	1	1	2	1	0	0,5	6	44	1	2
16	3	17	2	3	0	1	3	-1	-1	-1	3	0	1	2	6	44	1	2
16	3	18	3	3	0	-9999		-9999	-9999	-9999		-9999	-9999	-9999	6	44	1	2
16	3	19	1	3	0	1	3	-1	-1	1	1	-1	-1	1,5	6	44	1	2
16	3	20	2	3	1	1	1	1	0	-1	3	0	1	1	6	44	1	2
16	3	21	3	3	0	-9999		-9999	-9999	-9999		-9999	-9999	-9999	6	44	1	2
16	3	22	1	3	0	1	3	-1	-1	-1	3	0	1	1	6	44	1	2
16	3	23	2	3	0	1	1	1	0	1	2	1	0	1,5	6	44	1	2
16	3	24	3	3	1	-9999		-9999	-9999	-9999		-9999	-9999	-9999	6	44	1	2
16	3	25	1	3	0	1	1	1	0	1	2	1	0	0,5	6	44	1	2
16	3	26	2	3	0	1	3	-1	-1	-1	1	-1	-1	2	6	44	1	2
16	3	27	3	3	1	-9999		-9999	-9999	-9999		-9999	-9999	-9999	6	44	1	2
16	3	28	1	3	0	1	2	0	1	1	2	1	0	1	6	44	1	2
16	3	29	2	3	0	-1	3	-1	-1	-1	1	-1	-1	1,5	6	44	1	2
16	3	30	3	3	1	-9999		-9999	-9999	-9999		-9999	-9999	-9999	6	44	1	2
16	3	31	1	3	0	-1	2	0	1	-1	1	-1	-1	2	6	44	1	2
16	3	32	2	3	1	-1	1	1	0	1	3	0	1	0,5	6	44	1	2
16	3	33	3	3	0	-9999		-9999	-9999	-9999		-9999	-9999	-9999	6	44	1	2
16	3	34	1	3	0	1	1	1	0	-1	2	1	0	1,5	6	44	1	2
16	3	35	2	3	0	-1	2	0	1	1	1	-1	-1	1	6	44	1	2
16	3	36	3	3	1	-9999		-9999	-9999	-9999		-9999	-9999	-9999	6	44	1	2
17	3	1	1	3	0	1	1	1	0	-1	1	-1	-1	2	4	25	1	4
17	3	2	2	3	1	-1	3	-1	-1	1	3	0	1	0,5	4	25	1	4
17	3	3	3	3	0	-9999		-9999	-9999	-9999		-9999	-9999	-9999	4	25	1	4
17	3	4	1	3	1	-1	3	-1	-1	1	2	1	0	0,5	4	25	1	4
17	3	5	2	3	0	1	1	1	0	-1	3	0	1	2	4	25	1	4
17	3	6	3	3	0	-9999		-9999	-9999	-9999		-9999	-9999	-9999	4	25	1	4
17	3	7	1	3	0	-1	2	0	1	-1	3	0	1	2	4	25	1	4
17	3	8	2	3	0	1	1	1	0	1	1	-1	-1	0,5	4	25	1	4
17	3	9	3	3	1	-9999		-9999	-9999	-9999		-9999	-9999	-9999	4	25	1	4
17	3	10	1	3	0	-1	3	-1	-1	1	3	0	1	1,5	4	25	1	4
17	3	11	2	3	1	-1	2	0	1	-1	2	1	0	1	4	25	1	4
17	3	12	3	3	0	-9999		-9999	-9999	-9999		-9999	-9999	-9999	4	25	1	4
17	3	13	1	3	0	1	2	0	1	1	3	0	1	1,5	4	25	1	4
17	3	14	2	3	0	1	3	-1	-1	-1	1	-1	-1	1	4	25	1	4
17	3	15	3	3	1	-9999		-9999	-9999	-9999		-9999	-9999	-9999	4	25	1	4
17	3	16	1	3	0	-1	2	0	1	1	2	1	0	0,5	4	25	1	4
17	3	17	2	3	0	1	3	-1	-1	-1	3	0	1	2	4	25	1	4
17	3	18	3	3	1	-9999		-9999	-9999	-9999		-9999	-9999	-9999	4	25	1	4
17	3	19	1	3	0	1	3	-1	-1	1	1	-1	-1	1,5	4	25	1	4
17	3	20	2	3	1	1	1	1	0	-1	3	0	1	1	4	25	1	4
17	3	21	3	3	0	-9999		-9999	-9999	-9999		-9999	-9999	-9999	4	25	1	4
17	3	22	1	3	0	1	3	-1	-1	-1	3	0	1	1	4	25	1	4
17	3	23	2	3	0	1	1	1	0	1	2	1	0	1,5	4	25	1	4
17	3	24	3	3	1	-9999		-9999	-9999	-9999		-9999	-9999	-9999	4	25	1	4
17	3	25	1	3	0	1	1	1	0	1	2	1	0	0,5	4	25	1	4
17	3	26	2	3	0	1	3	-1	-1	-1	1	-1	-1	2	4	25	1	4
17	3	27	3	3	1	-9999		-9999	-9999	-9999		-9999	-9999	-9999	4	25	1	4
17	3	28	1	3	0	1	2	0	1	1	2	1	0	1	4	25	1	4
17	3	29	2	3	0	-1	3	-1	-1	-1	1	-1	-1	1,5	4	25	1	4
17	3	30	3	3	1	-9999		-9999	-9999	-9999		-9999	-9999	-9999	4	25	1	4
17	3	31	1	3	0	-1	2	0	1	-1	1	-1	-1	2	4	25	1	4
17	3	32	2	3	1	-1	1	1	0	1	3	0	1	0,5	4	25	1	4
17	3	33	3	3	0	-9999		-9999	-9999	-9999		-9999	-9999	-9999	4	25	1	4
17	3	34	1	3	0	1	1	1	0	-1	2	1	0	1,5	4	25	1	4
17	3	35	2	3	0	-1	2	0	1	1	1	-1	-1	1	4	25	1	4
17	3	36	3	3	1	-9999		-9999	-9999	-9999		-9999	-9999	-9999	4	25	1	4
18	2	1	1	3	0	-1	3	-1	-1	-1	2	1	0	1	4	35	0	3
18	2	2	2	3	1	-1	2	0	1	1	3	0	1	1,5	4	35	0	3
18	2	3	3	3	0	-9999		-9999	-9999	-9999		-9999	-9999	-9999	4	35	0	3
18	2	4	1	3	0	-1	1	1	0	-1	1	-1	-1	0,5	4	35	0	3
18	2	5	2	3	1	-1	2	0	1	1	2	1	0	2	4	35	0	3
18	2	6	3	3	0	-9999		-9999	-9999	-9999		-9999	-9999	-9999	4	35	0	3
18	2	7	1	3	0	-1	3	-1	-1	1	2	1	0	1,5	4	35	0	3
18	2	8	2	3	1	-1	1	1	0	-1	1	-1	-1	1	4	35	0	3
18	2	9	3	3	0	-9999		-9999	-9999	-9999		-9999	-9999	-9999	4	35	0	3
18	2	10	1	3	0	1	2	0	1	1	1	-1	-1	2	4	35	0	3
18	2	11	2	3	1	-1	1	1	0	-1	2	1	0	0,5	4	35	0	3
18	2	12	3	3	0	-9999		-9999	-9999	-9999		-9999	-9999	-9999	4	35	0	3
18	2	13	1	3	0	1	3	-1	-1	-1	3	0	1	0,5	4	35	0	3
18	2	14	2	3	0	-1	1	1	0	1	1	-1	-1	2	4	35	0	3
18	2	15	3	3	1	-9999		-9999	-9999	-9999		-9999	-9999	-9999	4	35	0	3
18	2	16	1	3	0	1	1	1	0	1	1	-1	-1	2	4	35	0	3
18	2	17	2	3	1	1	2	0	1	-1	3	0	1	0,5	4	35	0	3
18	2	18	3	3	0	-9999		-9999	-9999	-9999		-9999	-9999	-9999	4	35	0	3
18	2	19	1	3	0	-1	2	0	1	-1	1	-1	-1	0,5	4	35	0	3
18	2	20	2	3	1	-1	3	-1	-1	1	2	1	0	2	4	35	0	3
18	2	21	3	3	0	-9999		-9999	-9999	-9999		-9999	-9999	-9999	4	35	0	3
18	2	22	1	3	0	-1	2	0	1	1	1	-1	-1	1	4	35	0	3
18	2	23	2	3	0	1	3	-1	-1	-1	2	1	0	1,5	4	35	0	3
18	2	24	3	3	1	-9999		-9999	-9999	-9999		-9999	-9999	-9999	4	35	0	3
18	2	25	1	3	1	-1	2	0	1	-1	3	0	1	1,5	4	35	0	3
18	2	26	2	3	0	1	1	1	0	1	2	1	0	1	4	35	0	3
18	2	27	3	3	0	-9999		-9999	-9999	-9999		-9999	-9999	-9999	4	35	0	3
18	2	28	1	3	0	1	1	1	0	-1	3	0	1	0,5	4	35	0	3
18	2	29	2	3	1	-1	3	-1	-1	1	2	1	0	2	4	35	0	3
18	2	30	3	3	0	-9999		-9999	-9999	-9999		-9999	-9999	-9999	4	35	0	3
18	2	31	1	3	0	-1	1	1	0	-1	1	-1	-1	2	4	35	0	3
18	2	32	2	3	0	1	3	-1	-1	1	3	0	1	0,5	4	35	0	3
18	2	33	3	3	1	-9999		-9999	-9999	-9999		-9999	-9999	-9999	4	35	0	3
18	2	34	1	3	1	1	1	1	0	-1	3	0	1	1	4	35	0	3
18	2	35	2	3	0	1	2	0	1	1	1	-1	-1	1,5	4	35	0	3
18	2	36	3	3	0	-9999		-9999	-9999	-9999		-9999	-9999	-9999	4	35	0	3
19	2	1	1	3	1	-1	3	-1	-1	-1	2	1	0	1	6	32	0	4
19	2	2	2	3	0	-1	2	0	1	1	3	0	1	1,5	6	32	0	4
19	2	3	3	3	0	-9999		-9999	-9999	-9999		-9999	-9999	-9999	6	32	0	4
19	2	4	1	3	0	-1	1	1	0	-1	1	-1	-1	0,5	6	32	0	4
19	2	5	2	3	0	-1	2	0	1	1	2	1	0	2	6	32	0	4
19	2	6	3	3	1	-9999		-9999	-9999	-9999		-9999	-9999	-9999	6	32	0	4
19	2	7	1	3	0	-1	3	-1	-1	1	2	1	0	1,5	6	32	0	4
19	2	8	2	3	1	-1	1	1	0	-1	1	-1	-1	1	6	32	0	4
19	2	9	3	3	0	-9999		-9999	-9999	-9999		-9999	-9999	-9999	6	32	0	4
19	2	10	1	3	0	1	2	0	1	1	1	-1	-1	2	6	32	0	4
19	2	11	2	3	1	-1	1	1	0	-1	2	1	0	0,5	6	32	0	4
19	2	12	3	3	0	-9999		-9999	-9999	-9999		-9999	-9999	-9999	6	32	0	4
19	2	13	1	3	0	1	3	-1	-1	-1	3	0	1	0,5	6	32	0	4
19	2	14	2	3	0	-1	1	1	0	1	1	-1	-1	2	6	32	0	4
19	2	15	3	3	1	-9999		-9999	-9999	-9999		-9999	-9999	-9999	6	32	0	4
19	2	16	1	3	0	1	1	1	0	1	1	-1	-1	2	6	32	0	4
19	2	17	2	3	1	1	2	0	1	-1	3	0	1	0,5	6	32	0	4
19	2	18	3	3	0	-9999		-9999	-9999	-9999		-9999	-9999	-9999	6	32	0	4
19	2	19	1	3	1	-1	2	0	1	-1	1	-1	-1	0,5	6	32	0	4
19	2	20	2	3	0	-1	3	-1	-1	1	2	1	0	2	6	32	0	4
19	2	21	3	3	0	-9999		-9999	-9999	-9999		-9999	-9999	-9999	6	32	0	4
19	2	22	1	3	0	-1	2	0	1	1	1	-1	-1	1	6	32	0	4
19	2	23	2	3	0	1	3	-1	-1	-1	2	1	0	1,5	6	32	0	4
19	2	24	3	3	1	-9999		-9999	-9999	-9999		-9999	-9999	-9999	6	32	0	4
19	2	25	1	3	1	-1	2	0	1	-1	3	0	1	1,5	6	32	0	4
19	2	26	2	3	0	1	1	1	0	1	2	1	0	1	6	32	0	4
19	2	27	3	3	0	-9999		-9999	-9999	-9999		-9999	-9999	-9999	6	32	0	4
19	2	28	1	3	0	1	1	1	0	-1	3	0	1	0,5	6	32	0	4
19	2	29	2	3	1	-1	3	-1	-1	1	2	1	0	2	6	32	0	4
19	2	30	3	3	0	-9999		-9999	-9999	-9999		-9999	-9999	-9999	6	32	0	4
19	2	31	1	3	1	-1	1	1	0	-1	1	-1	-1	2	6	32	0	4
19	2	32	2	3	0	1	3	-1	-1	1	3	0	1	0,5	6	32	0	4
19	2	33	3	3	0	-9999		-9999	-9999	-9999		-9999	-9999	-9999	6	32	0	4
19	2	34	1	3	0	1	1	1	0	-1	3	0	1	1	6	32	0	4
19	2	35	2	3	0	1	2	0	1	1	1	-1	-1	1,5	6	32	0	4
19	2	36	3	3	1	-9999		-9999	-9999	-9999		-9999	-9999	-9999	6	32	0	4
20	1	1	1	3	0	-1	1	1	0	1	2	1	0	1,5	7	30	0	4
20	1	2	2	3	1	-1	3	-1	-1	-1	1	-1	-1	1	7	30	0	4
20	1	3	3	3	0	-9999		-9999	-9999	-9999		-9999	-9999	-9999	7	30	0	4
20	1	4	1	3	1	-1	3	-1	-1	-1	2	1	0	2	7	30	0	4
20	1	5	2	3	0	1	2	0	1	1	3	0	1	0,5	7	30	0	4
20	1	6	3	3	0	-9999		-9999	-9999	-9999		-9999	-9999	-9999	7	30	0	4
20	1	7	1	3	0	1	2	0	1	-1	3	0	1	2	7	30	0	4
20	1	8	2	3	0	1	1	1	0	1	1	-1	-1	0,5	7	30	0	4
20	1	9	3	3	1	-9999		-9999	-9999	-9999		-9999	-9999	-9999	7	30	0	4
20	1	10	1	3	0	1	3	-1	-1	1	2	1	0	1,5	7	30	0	4
20	1	11	2	3	1	-1	2	0	1	-1	1	-1	-1	1	7	30	0	4
20	1	12	3	3	0	-9999		-9999	-9999	-9999		-9999	-9999	-9999	7	30	0	4
20	1	13	1	3	0	1	2	0	1	1	1	-1	-1	1	7	30	0	4
20	1	14	2	3	0	-1	3	-1	-1	-1	3	0	1	1,5	7	30	0	4
20	1	15	3	3	1	-9999		-9999	-9999	-9999		-9999	-9999	-9999	7	30	0	4
20	1	16	1	3	0	-1	1	1	0	1	3	0	1	2	7	30	0	4
20	1	17	2	3	1	-1	2	0	1	-1	2	1	0	0,5	7	30	0	4
20	1	18	3	3	0	-9999		-9999	-9999	-9999		-9999	-9999	-9999	7	30	0	4
20	1	19	1	3	0	1	3	-1	-1	-1	1	-1	-1	0,5	7	30	0	4
20	1	20	2	3	0	1	2	0	1	1	3	0	1	2	7	30	0	4
20	1	21	3	3	1	-9999		-9999	-9999	-9999		-9999	-9999	-9999	7	30	0	4
20	1	22	1	3	0	-1	3	-1	-1	1	3	0	1	0,5	7	30	0	4
20	1	23	2	3	1	-1	1	1	0	-1	2	1	0	2	7	30	0	4
20	1	24	3	3	0	-9999		-9999	-9999	-9999		-9999	-9999	-9999	7	30	0	4
20	1	25	1	3	0	1	3	-1	-1	1	1	-1	-1	1	7	30	0	4
20	1	26	2	3	1	1	2	0	1	-1	2	1	0	1,5	7	30	0	4
20	1	27	3	3	0	-9999		-9999	-9999	-9999		-9999	-9999	-9999	7	30	0	4
20	1	28	1	3	0	1	2	0	1	-1	2	1	0	1	7	30	0	4
20	1	29	2	3	1	-1	1	1	0	1	3	0	1	1,5	7	30	0	4
20	1	30	3	3	0	-9999		-9999	-9999	-9999		-9999	-9999	-9999	7	30	0	4
20	1	31	1	3	0	-1	1	1	0	1	3	0	1	1,5	7	30	0	4
20	1	32	2	3	1	1	2	0	1	-1	2	1	0	1	7	30	0	4
20	1	33	3	3	0	-9999		-9999	-9999	-9999		-9999	-9999	-9999	7	30	0	4
20	1	34	1	3	1	-1	1	1	0	-1	2	1	0	1	7	30	0	4
20	1	35	2	3	0	1	3	-1	-1	1	1	-1	-1	1,5	7	30	0	4
20	1	36	3	3	0	-9999		-9999	-9999	-9999		-9999	-9999	-9999	7	30	0	4
21	3	1	1	3	0	1	1	1	0	-1	1	-1	-1	2	7	29	1	4
21	3	2	2	3	1	-1	3	-1	-1	1	3	0	1	0,5	7	29	1	4
21	3	3	3	3	0	-9999		-9999	-9999	-9999		-9999	-9999	-9999	7	29	1	4
21	3	4	1	3	1	-1	3	-1	-1	1	2	1	0	0,5	7	29	1	4
21	3	5	2	3	0	1	1	1	0	-1	3	0	1	2	7	29	1	4
21	3	6	3	3	0	-9999		-9999	-9999	-9999		-9999	-9999	-9999	7	29	1	4
21	3	7	1	3	1	-1	2	0	1	-1	3	0	1	2	7	29	1	4
21	3	8	2	3	0	1	1	1	0	1	1	-1	-1	0,5	7	29	1	4
21	3	9	3	3	0	-9999		-9999	-9999	-9999		-9999	-9999	-9999	7	29	1	4
21	3	10	1	3	0	-1	3	-1	-1	1	3	0	1	1,5	7	29	1	4
21	3	11	2	3	1	-1	2	0	1	-1	2	1	0	1	7	29	1	4
21	3	12	3	3	0	-9999		-9999	-9999	-9999		-9999	-9999	-9999	7	29	1	4
21	3	13	1	3	1	1	2	0	1	1	3	0	1	1,5	7	29	1	4
21	3	14	2	3	0	1	3	-1	-1	-1	1	-1	-1	1	7	29	1	4
21	3	15	3	3	0	-9999		-9999	-9999	-9999		-9999	-9999	-9999	7	29	1	4
21	3	16	1	3	1	-1	2	0	1	1	2	1	0	0,5	7	29	1	4
21	3	17	2	3	0	1	3	-1	-1	-1	3	0	1	2	7	29	1	4
21	3	18	3	3	0	-9999		-9999	-9999	-9999		-9999	-9999	-9999	7	29	1	4
21	3	19	1	3	0	1	3	-1	-1	1	1	-1	-1	1,5	7	29	1	4
21	3	20	2	3	1	1	1	1	0	-1	3	0	1	1	7	29	1	4
21	3	21	3	3	0	-9999		-9999	-9999	-9999		-9999	-9999	-9999	7	29	1	4
21	3	22	1	3	0	1	3	-1	-1	-1	3	0	1	1	7	29	1	4
21	3	23	2	3	1	1	1	1	0	1	2	1	0	1,5	7	29	1	4
21	3	24	3	3	0	-9999		-9999	-9999	-9999		-9999	-9999	-9999	7	29	1	4
21	3	25	1	3	1	1	1	1	0	1	2	1	0	0,5	7	29	1	4
21	3	26	2	3	0	1	3	-1	-1	-1	1	-1	-1	2	7	29	1	4
21	3	27	3	3	0	-9999		-9999	-9999	-9999		-9999	-9999	-9999	7	29	1	4
21	3	28	1	3	1	1	2	0	1	1	2	1	0	1	7	29	1	4
21	3	29	2	3	0	-1	3	-1	-1	-1	1	-1	-1	1,5	7	29	1	4
21	3	30	3	3	0	-9999		-9999	-9999	-9999		-9999	-9999	-9999	7	29	1	4
21	3	31	1	3	0	-1	2	0	1	-1	1	-1	-1	2	7	29	1	4
21	3	32	2	3	1	-1	1	1	0	1	3	0	1	0,5	7	29	1	4
21	3	33	3	3	0	-9999		-9999	-9999	-9999		-9999	-9999	-9999	7	29	1	4
21	3	34	1	3	1	1	1	1	0	-1	2	1	0	1,5	7	29	1	4
21	3	35	2	3	0	-1	2	0	1	1	1	-1	-1	1	7	29	1	4
21	3	36	3	3	0	-9999		-9999	-9999	-9999		-9999	-9999	-9999	7	29	1	4
22	3	1	1	3	0	1	1	1	0	-1	1	-1	-1	2	7	32	0	4
22	3	2	2	3	0	-1	3	-1	-1	1	3	0	1	0,5	7	32	0	4
22	3	3	3	3	1	-9999		-9999	-9999	-9999		-9999	-9999	-9999	7	32	0	4
22	3	4	1	3	0	-1	3	-1	-1	1	2	1	0	0,5	7	32	0	4
22	3	5	2	3	0	1	1	1	0	-1	3	0	1	2	7	32	0	4
22	3	6	3	3	1	-9999		-9999	-9999	-9999		-9999	-9999	-9999	7	32	0	4
22	3	7	1	3	0	-1	2	0	1	-1	3	0	1	2	7	32	0	4
22	3	8	2	3	0	1	1	1	0	1	1	-1	-1	0,5	7	32	0	4
22	3	9	3	3	1	-9999		-9999	-9999	-9999		-9999	-9999	-9999	7	32	0	4
22	3	10	1	3	0	-1	3	-1	-1	1	3	0	1	1,5	7	32	0	4
22	3	11	2	3	1	-1	2	0	1	-1	2	1	0	1	7	32	0	4
22	3	12	3	3	0	-9999		-9999	-9999	-9999		-9999	-9999	-9999	7	32	0	4
22	3	13	1	3	0	1	2	0	1	1	3	0	1	1,5	7	32	0	4
22	3	14	2	3	0	1	3	-1	-1	-1	1	-1	-1	1	7	32	0	4
22	3	15	3	3	1	-9999		-9999	-9999	-9999		-9999	-9999	-9999	7	32	0	4
22	3	16	1	3	0	-1	2	0	1	1	2	1	0	0,5	7	32	0	4
22	3	17	2	3	0	1	3	-1	-1	-1	3	0	1	2	7	32	0	4
22	3	18	3	3	1	-9999		-9999	-9999	-9999		-9999	-9999	-9999	7	32	0	4
22	3	19	1	3	0	1	3	-1	-1	1	1	-1	-1	1,5	7	32	0	4
22	3	20	2	3	1	1	1	1	0	-1	3	0	1	1	7	32	0	4
22	3	21	3	3	0	-9999		-9999	-9999	-9999		-9999	-9999	-9999	7	32	0	4
22	3	22	1	3	1	1	3	-1	-1	-1	3	0	1	1	7	32	0	4
22	3	23	2	3	0	1	1	1	0	1	2	1	0	1,5	7	32	0	4
22	3	24	3	3	0	-9999		-9999	-9999	-9999		-9999	-9999	-9999	7	32	0	4
22	3	25	1	3	0	1	1	1	0	1	2	1	0	0,5	7	32	0	4
22	3	26	2	3	1	1	3	-1	-1	-1	1	-1	-1	2	7	32	0	4
22	3	27	3	3	0	-9999		-9999	-9999	-9999		-9999	-9999	-9999	7	32	0	4
22	3	28	1	3	0	1	2	0	1	1	2	1	0	1	7	32	0	4
22	3	29	2	3	0	-1	3	-1	-1	-1	1	-1	-1	1,5	7	32	0	4
22	3	30	3	3	1	-9999		-9999	-9999	-9999		-9999	-9999	-9999	7	32	0	4
22	3	31	1	3	0	-1	2	0	1	-1	1	-1	-1	2	7	32	0	4
22	3	32	2	3	0	-1	1	1	0	1	3	0	1	0,5	7	32	0	4
22	3	33	3	3	1	-9999		-9999	-9999	-9999		-9999	-9999	-9999	7	32	0	4
22	3	34	1	3	1	1	1	1	0	-1	2	1	0	1,5	7	32	0	4
22	3	35	2	3	0	-1	2	0	1	1	1	-1	-1	1	7	32	0	4
22	3	36	3	3	0	-9999		-9999	-9999	-9999		-9999	-9999	-9999	7	32	0	4
23	3	1	1	3	0	1	1	1	0	-1	1	-1	-1	2	4	27	0	5
23	3	2	2	3	0	-1	3	-1	-1	1	3	0	1	0,5	4	27	0	5
23	3	3	3	3	1	-9999		-9999	-9999	-9999		-9999	-9999	-9999	4	27	0	5
23	3	4	1	3	1	-1	3	-1	-1	1	2	1	0	0,5	4	27	0	5
23	3	5	2	3	0	1	1	1	0	-1	3	0	1	2	4	27	0	5
23	3	6	3	3	0	-9999		-9999	-9999	-9999		-9999	-9999	-9999	4	27	0	5
23	3	7	1	3	0	-1	2	0	1	-1	3	0	1	2	4	27	0	5
23	3	8	2	3	0	1	1	1	0	1	1	-1	-1	0,5	4	27	0	5
23	3	9	3	3	1	-9999		-9999	-9999	-9999		-9999	-9999	-9999	4	27	0	5
23	3	10	1	3	0	-1	3	-1	-1	1	3	0	1	1,5	4	27	0	5
23	3	11	2	3	1	-1	2	0	1	-1	2	1	0	1	4	27	0	5
23	3	12	3	3	0	-9999		-9999	-9999	-9999		-9999	-9999	-9999	4	27	0	5
23	3	13	1	3	1	1	2	0	1	1	3	0	1	1,5	4	27	0	5
23	3	14	2	3	0	1	3	-1	-1	-1	1	-1	-1	1	4	27	0	5
23	3	15	3	3	0	-9999		-9999	-9999	-9999		-9999	-9999	-9999	4	27	0	5
23	3	16	1	3	1	-1	2	0	1	1	2	1	0	0,5	4	27	0	5
23	3	17	2	3	0	1	3	-1	-1	-1	3	0	1	2	4	27	0	5
23	3	18	3	3	0	-9999		-9999	-9999	-9999		-9999	-9999	-9999	4	27	0	5
23	3	19	1	3	1	1	3	-1	-1	1	1	-1	-1	1,5	4	27	0	5
23	3	20	2	3	0	1	1	1	0	-1	3	0	1	1	4	27	0	5
23	3	21	3	3	0	-9999		-9999	-9999	-9999		-9999	-9999	-9999	4	27	0	5
23	3	22	1	3	0	1	3	-1	-1	-1	3	0	1	1	4	27	0	5
23	3	23	2	3	1	1	1	1	0	1	2	1	0	1,5	4	27	0	5
23	3	24	3	3	0	-9999		-9999	-9999	-9999		-9999	-9999	-9999	4	27	0	5
23	3	25	1	3	1	1	1	1	0	1	2	1	0	0,5	4	27	0	5
23	3	26	2	3	0	1	3	-1	-1	-1	1	-1	-1	2	4	27	0	5
23	3	27	3	3	0	-9999		-9999	-9999	-9999		-9999	-9999	-9999	4	27	0	5
23	3	28	1	3	1	1	2	0	1	1	2	1	0	1	4	27	0	5
23	3	29	2	3	0	-1	3	-1	-1	-1	1	-1	-1	1,5	4	27	0	5
23	3	30	3	3	0	-9999		-9999	-9999	-9999		-9999	-9999	-9999	4	27	0	5
23	3	31	1	3	0	-1	2	0	1	-1	1	-1	-1	2	4	27	0	5
23	3	32	2	3	0	-1	1	1	0	1	3	0	1	0,5	4	27	0	5
23	3	33	3	3	1	-9999		-9999	-9999	-9999		-9999	-9999	-9999	4	27	0	5
23	3	34	1	3	1	1	1	1	0	-1	2	1	0	1,5	4	27	0	5
23	3	35	2	3	0	-1	2	0	1	1	1	-1	-1	1	4	27	0	5
23	3	36	3	3	0	-9999		-9999	-9999	-9999		-9999	-9999	-9999	4	27	0	5
24	3	1	1	3	0	1	1	1	0	-1	1	-1	-1	2	7	35	0	2
24	3	2	2	3	1	-1	3	-1	-1	1	3	0	1	0,5	7	35	0	2
24	3	3	3	3	0	-9999		-9999	-9999	-9999		-9999	-9999	-9999	7	35	0	2
24	3	4	1	3	1	-1	3	-1	-1	1	2	1	0	0,5	7	35	0	2
24	3	5	2	3	0	1	1	1	0	-1	3	0	1	2	7	35	0	2
24	3	6	3	3	0	-9999		-9999	-9999	-9999		-9999	-9999	-9999	7	35	0	2
24	3	7	1	3	0	-1	2	0	1	-1	3	0	1	2	7	35	0	2
24	3	8	2	3	0	1	1	1	0	1	1	-1	-1	0,5	7	35	0	2
24	3	9	3	3	1	-9999		-9999	-9999	-9999		-9999	-9999	-9999	7	35	0	2
24	3	10	1	3	0	-1	3	-1	-1	1	3	0	1	1,5	7	35	0	2
24	3	11	2	3	1	-1	2	0	1	-1	2	1	0	1	7	35	0	2
24	3	12	3	3	0	-9999		-9999	-9999	-9999		-9999	-9999	-9999	7	35	0	2
24	3	13	1	3	0	1	2	0	1	1	3	0	1	1,5	7	35	0	2
24	3	14	2	3	0	1	3	-1	-1	-1	1	-1	-1	1	7	35	0	2
24	3	15	3	3	1	-9999		-9999	-9999	-9999		-9999	-9999	-9999	7	35	0	2
24	3	16	1	3	1	-1	2	0	1	1	2	1	0	0,5	7	35	0	2
24	3	17	2	3	0	1	3	-1	-1	-1	3	0	1	2	7	35	0	2
24	3	18	3	3	0	-9999		-9999	-9999	-9999		-9999	-9999	-9999	7	35	0	2
24	3	19	1	3	0	1	3	-1	-1	1	1	-1	-1	1,5	7	35	0	2
24	3	20	2	3	1	1	1	1	0	-1	3	0	1	1	7	35	0	2
24	3	21	3	3	0	-9999		-9999	-9999	-9999		-9999	-9999	-9999	7	35	0	2
24	3	22	1	3	1	1	3	-1	-1	-1	3	0	1	1	7	35	0	2
24	3	23	2	3	0	1	1	1	0	1	2	1	0	1,5	7	35	0	2
24	3	24	3	3	0	-9999		-9999	-9999	-9999		-9999	-9999	-9999	7	35	0	2
24	3	25	1	3	1	1	1	1	0	1	2	1	0	0,5	7	35	0	2
24	3	26	2	3	0	1	3	-1	-1	-1	1	-1	-1	2	7	35	0	2
24	3	27	3	3	0	-9999		-9999	-9999	-9999		-9999	-9999	-9999	7	35	0	2
24	3	28	1	3	0	1	2	0	1	1	2	1	0	1	7	35	0	2
24	3	29	2	3	0	-1	3	-1	-1	-1	1	-1	-1	1,5	7	35	0	2
24	3	30	3	3	1	-9999		-9999	-9999	-9999		-9999	-9999	-9999	7	35	0	2
24	3	31	1	3	0	-1	2	0	1	-1	1	-1	-1	2	7	35	0	2
24	3	32	2	3	1	-1	1	1	0	1	3	0	1	0,5	7	35	0	2
24	3	33	3	3	0	-9999		-9999	-9999	-9999		-9999	-9999	-9999	7	35	0	2
24	3	34	1	3	0	1	1	1	0	-1	2	1	0	1,5	7	35	0	2
24	3	35	2	3	1	-1	2	0	1	1	1	-1	-1	1	7	35	0	2
24	3	36	3	3	0	-9999		-9999	-9999	-9999		-9999	-9999	-9999	7	35	0	2
25	2	1	1	3	1	-1	3	-1	-1	-1	2	1	0	1	6	27	0	4
25	2	2	2	3	0	-1	2	0	1	1	3	0	1	1,5	6	27	0	4
25	2	3	3	3	0	-9999		-9999	-9999	-9999		-9999	-9999	-9999	6	27	0	4
25	2	4	1	3	0	-1	1	1	0	-1	1	-1	-1	0,5	6	27	0	4
25	2	5	2	3	1	-1	2	0	1	1	2	1	0	2	6	27	0	4
25	2	6	3	3	0	-9999		-9999	-9999	-9999		-9999	-9999	-9999	6	27	0	4
25	2	7	1	3	1	-1	3	-1	-1	1	2	1	0	1,5	6	27	0	4
25	2	8	2	3	0	-1	1	1	0	-1	1	-1	-1	1	6	27	0	4
25	2	9	3	3	0	-9999		-9999	-9999	-9999		-9999	-9999	-9999	6	27	0	4
25	2	10	1	3	0	1	2	0	1	1	1	-1	-1	2	6	27	0	4
25	2	11	2	3	1	-1	1	1	0	-1	2	1	0	0,5	6	27	0	4
25	2	12	3	3	0	-9999		-9999	-9999	-9999		-9999	-9999	-9999	6	27	0	4
25	2	13	1	3	0	1	3	-1	-1	-1	3	0	1	0,5	6	27	0	4
25	2	14	2	3	0	-1	1	1	0	1	1	-1	-1	2	6	27	0	4
25	2	15	3	3	1	-9999		-9999	-9999	-9999		-9999	-9999	-9999	6	27	0	4
25	2	16	1	3	0	1	1	1	0	1	1	-1	-1	2	6	27	0	4
25	2	17	2	3	1	1	2	0	1	-1	3	0	1	0,5	6	27	0	4
25	2	18	3	3	0	-9999		-9999	-9999	-9999		-9999	-9999	-9999	6	27	0	4
25	2	19	1	3	0	-1	2	0	1	-1	1	-1	-1	0,5	6	27	0	4
25	2	20	2	3	1	-1	3	-1	-1	1	2	1	0	2	6	27	0	4
25	2	21	3	3	0	-9999		-9999	-9999	-9999		-9999	-9999	-9999	6	27	0	4
25	2	22	1	3	0	-1	2	0	1	1	1	-1	-1	1	6	27	0	4
25	2	23	2	3	1	1	3	-1	-1	-1	2	1	0	1,5	6	27	0	4
25	2	24	3	3	0	-9999		-9999	-9999	-9999		-9999	-9999	-9999	6	27	0	4
25	2	25	1	3	1	-1	2	0	1	-1	3	0	1	1,5	6	27	0	4
25	2	26	2	3	0	1	1	1	0	1	2	1	0	1	6	27	0	4
25	2	27	3	3	0	-9999		-9999	-9999	-9999		-9999	-9999	-9999	6	27	0	4
25	2	28	1	3	0	1	1	1	0	-1	3	0	1	0,5	6	27	0	4
25	2	29	2	3	1	-1	3	-1	-1	1	2	1	0	2	6	27	0	4
25	2	30	3	3	0	-9999		-9999	-9999	-9999		-9999	-9999	-9999	6	27	0	4
25	2	31	1	3	1	-1	1	1	0	-1	1	-1	-1	2	6	27	0	4
25	2	32	2	3	0	1	3	-1	-1	1	3	0	1	0,5	6	27	0	4
25	2	33	3	3	0	-9999		-9999	-9999	-9999		-9999	-9999	-9999	6	27	0	4
25	2	34	1	3	1	1	1	1	0	-1	3	0	1	1	6	27	0	4
25	2	35	2	3	0	1	2	0	1	1	1	-1	-1	1,5	6	27	0	4
25	2	36	3	3	0	-9999		-9999	-9999	-9999		-9999	-9999	-9999	6	27	0	4
26	1	1	1	3	0	-1	1	1	0	1	2	1	0	1,5	6	26	1	1
26	1	2	2	3	0	-1	3	-1	-1	-1	1	-1	-1	1	6	26	1	1
26	1	3	3	3	1	-9999		-9999	-9999	-9999		-9999	-9999	-9999	6	26	1	1
26	1	4	1	3	0	-1	3	-1	-1	-1	2	1	0	2	6	26	1	1
26	1	5	2	3	0	1	2	0	1	1	3	0	1	0,5	6	26	1	1
26	1	6	3	3	1	-9999		-9999	-9999	-9999		-9999	-9999	-9999	6	26	1	1
26	1	7	1	3	0	1	2	0	1	-1	3	0	1	2	6	26	1	1
26	1	8	2	3	0	1	1	1	0	1	1	-1	-1	0,5	6	26	1	1
26	1	9	3	3	1	-9999		-9999	-9999	-9999		-9999	-9999	-9999	6	26	1	1
26	1	10	1	3	0	1	3	-1	-1	1	2	1	0	1,5	6	26	1	1
26	1	11	2	3	0	-1	2	0	1	-1	1	-1	-1	1	6	26	1	1
26	1	12	3	3	1	-9999		-9999	-9999	-9999		-9999	-9999	-9999	6	26	1	1
26	1	13	1	3	0	1	2	0	1	1	1	-1	-1	1	6	26	1	1
26	1	14	2	3	0	-1	3	-1	-1	-1	3	0	1	1,5	6	26	1	1
26	1	15	3	3	1	-9999		-9999	-9999	-9999		-9999	-9999	-9999	6	26	1	1
26	1	16	1	3	0	-1	1	1	0	1	3	0	1	2	6	26	1	1
26	1	17	2	3	0	-1	2	0	1	-1	2	1	0	0,5	6	26	1	1
26	1	18	3	3	1	-9999		-9999	-9999	-9999		-9999	-9999	-9999	6	26	1	1
26	1	19	1	3	0	1	3	-1	-1	-1	1	-1	-1	0,5	6	26	1	1
26	1	20	2	3	0	1	2	0	1	1	3	0	1	2	6	26	1	1
26	1	21	3	3	1	-9999		-9999	-9999	-9999		-9999	-9999	-9999	6	26	1	1
26	1	22	1	3	0	-1	3	-1	-1	1	3	0	1	0,5	6	26	1	1
26	1	23	2	3	0	-1	1	1	0	-1	2	1	0	2	6	26	1	1
26	1	24	3	3	1	-9999		-9999	-9999	-9999		-9999	-9999	-9999	6	26	1	1
26	1	25	1	3	0	1	3	-1	-1	1	1	-1	-1	1	6	26	1	1
26	1	26	2	3	0	1	2	0	1	-1	2	1	0	1,5	6	26	1	1
26	1	27	3	3	1	-9999		-9999	-9999	-9999		-9999	-9999	-9999	6	26	1	1
26	1	28	1	3	0	1	2	0	1	-1	2	1	0	1	6	26	1	1
26	1	29	2	3	0	-1	1	1	0	1	3	0	1	1,5	6	26	1	1
26	1	30	3	3	1	-9999		-9999	-9999	-9999		-9999	-9999	-9999	6	26	1	1
26	1	31	1	3	0	-1	1	1	0	1	3	0	1	1,5	6	26	1	1
26	1	32	2	3	0	1	2	0	1	-1	2	1	0	1	6	26	1	1
26	1	33	3	3	1	-9999		-9999	-9999	-9999		-9999	-9999	-9999	6	26	1	1
26	1	34	1	3	0	-1	1	1	0	-1	2	1	0	1	6	26	1	1
26	1	35	2	3	0	1	3	-1	-1	1	1	-1	-1	1,5	6	26	1	1
26	1	36	3	3	1	-9999		-9999	-9999	-9999		-9999	-9999	-9999	6	26	1	1
27	2	1	1	3	0	-1	3	-1	-1	-1	2	1	0	1	3	35	1	1
27	2	2	2	3	1	-1	2	0	1	1	3	0	1	1,5	3	35	1	1
27	2	3	3	3	0	-9999		-9999	-9999	-9999		-9999	-9999	-9999	3	35	1	1
27	2	4	1	3	0	-1	1	1	0	-1	1	-1	-1	0,5	3	35	1	1
27	2	5	2	3	0	-1	2	0	1	1	2	1	0	2	3	35	1	1
27	2	6	3	3	1	-9999		-9999	-9999	-9999		-9999	-9999	-9999	3	35	1	1
27	2	7	1	3	1	-1	3	-1	-1	1	2	1	0	1,5	3	35	1	1
27	2	8	2	3	0	-1	1	1	0	-1	1	-1	-1	1	3	35	1	1
27	2	9	3	3	0	-9999		-9999	-9999	-9999		-9999	-9999	-9999	3	35	1	1
27	2	10	1	3	0	1	2	0	1	1	1	-1	-1	2	3	35	1	1
27	2	11	2	3	1	-1	1	1	0	-1	2	1	0	0,5	3	35	1	1
27	2	12	3	3	0	-9999		-9999	-9999	-9999		-9999	-9999	-9999	3	35	1	1
27	2	13	1	3	0	1	3	-1	-1	-1	3	0	1	0,5	3	35	1	1
27	2	14	2	3	0	-1	1	1	0	1	1	-1	-1	2	3	35	1	1
27	2	15	3	3	1	-9999		-9999	-9999	-9999		-9999	-9999	-9999	3	35	1	1
27	2	16	1	3	0	1	1	1	0	1	1	-1	-1	2	3	35	1	1
27	2	17	2	3	1	1	2	0	1	-1	3	0	1	0,5	3	35	1	1
27	2	18	3	3	0	-9999		-9999	-9999	-9999		-9999	-9999	-9999	3	35	1	1
27	2	19	1	3	1	-1	2	0	1	-1	1	-1	-1	0,5	3	35	1	1
27	2	20	2	3	0	-1	3	-1	-1	1	2	1	0	2	3	35	1	1
27	2	21	3	3	0	-9999		-9999	-9999	-9999		-9999	-9999	-9999	3	35	1	1
27	2	22	1	3	0	-1	2	0	1	1	1	-1	-1	1	3	35	1	1
27	2	23	2	3	0	1	3	-1	-1	-1	2	1	0	1,5	3	35	1	1
27	2	24	3	3	1	-9999		-9999	-9999	-9999		-9999	-9999	-9999	3	35	1	1
27	2	25	1	3	0	-1	2	0	1	-1	3	0	1	1,5	3	35	1	1
27	2	26	2	3	1	1	1	1	0	1	2	1	0	1	3	35	1	1
27	2	27	3	3	0	-9999		-9999	-9999	-9999		-9999	-9999	-9999	3	35	1	1
27	2	28	1	3	0	1	1	1	0	-1	3	0	1	0,5	3	35	1	1
27	2	29	2	3	0	-1	3	-1	-1	1	2	1	0	2	3	35	1	1
27	2	30	3	3	1	-9999		-9999	-9999	-9999		-9999	-9999	-9999	3	35	1	1
27	2	31	1	3	1	-1	1	1	0	-1	1	-1	-1	2	3	35	1	1
27	2	32	2	3	0	1	3	-1	-1	1	3	0	1	0,5	3	35	1	1
27	2	33	3	3	0	-9999		-9999	-9999	-9999		-9999	-9999	-9999	3	35	1	1
27	2	34	1	3	0	1	1	1	0	-1	3	0	1	1	3	35	1	1
27	2	35	2	3	1	1	2	0	1	1	1	-1	-1	1,5	3	35	1	1
27	2	36	3	3	0	-9999		-9999	-9999	-9999		-9999	-9999	-9999	3	35	1	1
28	3	1	1	3	1	1	1	1	0	-1	1	-1	-1	2	4	25	0	4
28	3	2	2	3	0	-1	3	-1	-1	1	3	0	1	0,5	4	25	0	4
28	3	3	3	3	0	-9999		-9999	-9999	-9999		-9999	-9999	-9999	4	25	0	4
28	3	4	1	3	1	-1	3	-1	-1	1	2	1	0	0,5	4	25	0	4
28	3	5	2	3	0	1	1	1	0	-1	3	0	1	2	4	25	0	4
28	3	6	3	3	0	-9999		-9999	-9999	-9999		-9999	-9999	-9999	4	25	0	4
28	3	7	1	3	0	-1	2	0	1	-1	3	0	1	2	4	25	0	4
28	3	8	2	3	1	1	1	1	0	1	1	-1	-1	0,5	4	25	0	4
28	3	9	3	3	0	-9999		-9999	-9999	-9999		-9999	-9999	-9999	4	25	0	4
28	3	10	1	3	0	-1	3	-1	-1	1	3	0	1	1,5	4	25	0	4
28	3	11	2	3	1	-1	2	0	1	-1	2	1	0	1	4	25	0	4
28	3	12	3	3	0	-9999		-9999	-9999	-9999		-9999	-9999	-9999	4	25	0	4
28	3	13	1	3	0	1	2	0	1	1	3	0	1	1,5	4	25	0	4
28	3	14	2	3	1	1	3	-1	-1	-1	1	-1	-1	1	4	25	0	4
28	3	15	3	3	0	-9999		-9999	-9999	-9999		-9999	-9999	-9999	4	25	0	4
28	3	16	1	3	1	-1	2	0	1	1	2	1	0	0,5	4	25	0	4
28	3	17	2	3	0	1	3	-1	-1	-1	3	0	1	2	4	25	0	4
28	3	18	3	3	0	-9999		-9999	-9999	-9999		-9999	-9999	-9999	4	25	0	4
28	3	19	1	3	0	1	3	-1	-1	1	1	-1	-1	1,5	4	25	0	4
28	3	20	2	3	1	1	1	1	0	-1	3	0	1	1	4	25	0	4
28	3	21	3	3	0	-9999		-9999	-9999	-9999		-9999	-9999	-9999	4	25	0	4
28	3	22	1	3	0	1	3	-1	-1	-1	3	0	1	1	4	25	0	4
28	3	23	2	3	1	1	1	1	0	1	2	1	0	1,5	4	25	0	4
28	3	24	3	3	0	-9999		-9999	-9999	-9999		-9999	-9999	-9999	4	25	0	4
28	3	25	1	3	1	1	1	1	0	1	2	1	0	0,5	4	25	0	4
28	3	26	2	3	0	1	3	-1	-1	-1	1	-1	-1	2	4	25	0	4
28	3	27	3	3	0	-9999		-9999	-9999	-9999		-9999	-9999	-9999	4	25	0	4
28	3	28	1	3	1	1	2	0	1	1	2	1	0	1	4	25	0	4
28	3	29	2	3	0	-1	3	-1	-1	-1	1	-1	-1	1,5	4	25	0	4
28	3	30	3	3	0	-9999		-9999	-9999	-9999		-9999	-9999	-9999	4	25	0	4
28	3	31	1	3	0	-1	2	0	1	-1	1	-1	-1	2	4	25	0	4
28	3	32	2	3	1	-1	1	1	0	1	3	0	1	0,5	4	25	0	4
28	3	33	3	3	0	-9999		-9999	-9999	-9999		-9999	-9999	-9999	4	25	0	4
28	3	34	1	3	1	1	1	1	0	-1	2	1	0	1,5	4	25	0	4
28	3	35	2	3	0	-1	2	0	1	1	1	-1	-1	1	4	25	0	4
28	3	36	3	3	0	-9999		-9999	-9999	-9999		-9999	-9999	-9999	4	25	0	4
29	1	1	1	3	1	-1	1	1	0	1	2	1	0	1,5	6	29	1	2
29	1	2	2	3	0	-1	3	-1	-1	-1	1	-1	-1	1	6	29	1	2
29	1	3	3	3	0	-9999		-9999	-9999	-9999		-9999	-9999	-9999	6	29	1	2
29	1	4	1	3	1	-1	3	-1	-1	-1	2	1	0	2	6	29	1	2
29	1	5	2	3	0	1	2	0	1	1	3	0	1	0,5	6	29	1	2
29	1	6	3	3	0	-9999		-9999	-9999	-9999		-9999	-9999	-9999	6	29	1	2
29	1	7	1	3	0	1	2	0	1	-1	3	0	1	2	6	29	1	2
29	1	8	2	3	0	1	1	1	0	1	1	-1	-1	0,5	6	29	1	2
29	1	9	3	3	1	-9999		-9999	-9999	-9999		-9999	-9999	-9999	6	29	1	2
29	1	10	1	3	0	1	3	-1	-1	1	2	1	0	1,5	6	29	1	2
29	1	11	2	3	0	-1	2	0	1	-1	1	-1	-1	1	6	29	1	2
29	1	12	3	3	1	-9999		-9999	-9999	-9999		-9999	-9999	-9999	6	29	1	2
29	1	13	1	3	0	1	2	0	1	1	1	-1	-1	1	6	29	1	2
29	1	14	2	3	1	-1	3	-1	-1	-1	3	0	1	1,5	6	29	1	2
29	1	15	3	3	0	-9999		-9999	-9999	-9999		-9999	-9999	-9999	6	29	1	2
29	1	16	1	3	0	-1	1	1	0	1	3	0	1	2	6	29	1	2
29	1	17	2	3	1	-1	2	0	1	-1	2	1	0	0,5	6	29	1	2
29	1	18	3	3	0	-9999		-9999	-9999	-9999		-9999	-9999	-9999	6	29	1	2
29	1	19	1	3	0	1	3	-1	-1	-1	1	-1	-1	0,5	6	29	1	2
29	1	20	2	3	0	1	2	0	1	1	3	0	1	2	6	29	1	2
29	1	21	3	3	1	-9999		-9999	-9999	-9999		-9999	-9999	-9999	6	29	1	2
29	1	22	1	3	0	-1	3	-1	-1	1	3	0	1	0,5	6	29	1	2
29	1	23	2	3	1	-1	1	1	0	-1	2	1	0	2	6	29	1	2
29	1	24	3	3	0	-9999		-9999	-9999	-9999		-9999	-9999	-9999	6	29	1	2
29	1	25	1	3	0	1	3	-1	-1	1	1	-1	-1	1	6	29	1	2
29	1	26	2	3	0	1	2	0	1	-1	2	1	0	1,5	6	29	1	2
29	1	27	3	3	1	-9999		-9999	-9999	-9999		-9999	-9999	-9999	6	29	1	2
29	1	28	1	3	0	1	2	0	1	-1	2	1	0	1	6	29	1	2
29	1	29	2	3	1	-1	1	1	0	1	3	0	1	1,5	6	29	1	2
29	1	30	3	3	0	-9999		-9999	-9999	-9999		-9999	-9999	-9999	6	29	1	2
29	1	31	1	3	1	-1	1	1	0	1	3	0	1	1,5	6	29	1	2
29	1	32	2	3	0	1	2	0	1	-1	2	1	0	1	6	29	1	2
29	1	33	3	3	0	-9999		-9999	-9999	-9999		-9999	-9999	-9999	6	29	1	2
29	1	34	1	3	1	-1	1	1	0	-1	2	1	0	1	6	29	1	2
29	1	35	2	3	0	1	3	-1	-1	1	1	-1	-1	1,5	6	29	1	2
29	1	36	3	3	0	-9999		-9999	-9999	-9999		-9999	-9999	-9999	6	29	1	2
30	2	1	1	3	0	-1	3	-1	-1	-1	2	1	0	1	4	26	0	5
30	2	2	2	3	1	-1	2	0	1	1	3	0	1	1,5	4	26	0	5
30	2	3	3	3	0	-9999		-9999	-9999	-9999		-9999	-9999	-9999	4	26	0	5
30	2	4	1	3	0	-1	1	1	0	-1	1	-1	-1	0,5	4	26	0	5
30	2	5	2	3	1	-1	2	0	1	1	2	1	0	2	4	26	0	5
30	2	6	3	3	0	-9999		-9999	-9999	-9999		-9999	-9999	-9999	4	26	0	5
30	2	7	1	3	1	-1	3	-1	-1	1	2	1	0	1,5	4	26	0	5
30	2	8	2	3	0	-1	1	1	0	-1	1	-1	-1	1	4	26	0	5
30	2	9	3	3	0	-9999		-9999	-9999	-9999		-9999	-9999	-9999	4	26	0	5
30	2	10	1	3	0	1	2	0	1	1	1	-1	-1	2	4	26	0	5
30	2	11	2	3	0	-1	1	1	0	-1	2	1	0	0,5	4	26	0	5
30	2	12	3	3	1	-9999		-9999	-9999	-9999		-9999	-9999	-9999	4	26	0	5
30	2	13	1	3	0	1	3	-1	-1	-1	3	0	1	0,5	4	26	0	5
30	2	14	2	3	0	-1	1	1	0	1	1	-1	-1	2	4	26	0	5
30	2	15	3	3	1	-9999		-9999	-9999	-9999		-9999	-9999	-9999	4	26	0	5
30	2	16	1	3	0	1	1	1	0	1	1	-1	-1	2	4	26	0	5
30	2	17	2	3	0	1	2	0	1	-1	3	0	1	0,5	4	26	0	5
30	2	18	3	3	1	-9999		-9999	-9999	-9999		-9999	-9999	-9999	4	26	0	5
30	2	19	1	3	0	-1	2	0	1	-1	1	-1	-1	0,5	4	26	0	5
30	2	20	2	3	1	-1	3	-1	-1	1	2	1	0	2	4	26	0	5
30	2	21	3	3	0	-9999		-9999	-9999	-9999		-9999	-9999	-9999	4	26	0	5
30	2	22	1	3	0	-1	2	0	1	1	1	-1	-1	1	4	26	0	5
30	2	23	2	3	1	1	3	-1	-1	-1	2	1	0	1,5	4	26	0	5
30	2	24	3	3	0	-9999		-9999	-9999	-9999		-9999	-9999	-9999	4	26	0	5
30	2	25	1	3	1	-1	2	0	1	-1	3	0	1	1,5	4	26	0	5
30	2	26	2	3	0	1	1	1	0	1	2	1	0	1	4	26	0	5
30	2	27	3	3	0	-9999		-9999	-9999	-9999		-9999	-9999	-9999	4	26	0	5
30	2	28	1	3	0	1	1	1	0	-1	3	0	1	0,5	4	26	0	5
30	2	29	2	3	1	-1	3	-1	-1	1	2	1	0	2	4	26	0	5
30	2	30	3	3	0	-9999		-9999	-9999	-9999		-9999	-9999	-9999	4	26	0	5
30	2	31	1	3	0	-1	1	1	0	-1	1	-1	-1	2	4	26	0	5
30	2	32	2	3	1	1	3	-1	-1	1	3	0	1	0,5	4	26	0	5
30	2	33	3	3	0	-9999		-9999	-9999	-9999		-9999	-9999	-9999	4	26	0	5
30	2	34	1	3	1	1	1	1	0	-1	3	0	1	1	4	26	0	5
30	2	35	2	3	0	1	2	0	1	1	1	-1	-1	1,5	4	26	0	5
30	2	36	3	3	0	-9999		-9999	-9999	-9999		-9999	-9999	-9999	4	26	0	5
31	1	1	1	3	0	-1	1	1	0	1	2	1	0	1,5	4	30	0	3
31	1	2	2	3	0	-1	3	-1	-1	-1	1	-1	-1	1	4	30	0	3
31	1	3	3	3	1	-9999		-9999	-9999	-9999		-9999	-9999	-9999	4	30	0	3
31	1	4	1	3	1	-1	3	-1	-1	-1	2	1	0	2	4	30	0	3
31	1	5	2	3	0	1	2	0	1	1	3	0	1	0,5	4	30	0	3
31	1	6	3	3	0	-9999		-9999	-9999	-9999		-9999	-9999	-9999	4	30	0	3
31	1	7	1	3	0	1	2	0	1	-1	3	0	1	2	4	30	0	3
31	1	8	2	3	0	1	1	1	0	1	1	-1	-1	0,5	4	30	0	3
31	1	9	3	3	1	-9999		-9999	-9999	-9999		-9999	-9999	-9999	4	30	0	3
31	1	10	1	3	0	1	3	-1	-1	1	2	1	0	1,5	4	30	0	3
31	1	11	2	3	0	-1	2	0	1	-1	1	-1	-1	1	4	30	0	3
31	1	12	3	3	1	-9999		-9999	-9999	-9999		-9999	-9999	-9999	4	30	0	3
31	1	13	1	3	0	1	2	0	1	1	1	-1	-1	1	4	30	0	3
31	1	14	2	3	0	-1	3	-1	-1	-1	3	0	1	1,5	4	30	0	3
31	1	15	3	3	1	-9999		-9999	-9999	-9999		-9999	-9999	-9999	4	30	0	3
31	1	16	1	3	0	-1	1	1	0	1	3	0	1	2	4	30	0	3
31	1	17	2	3	1	-1	2	0	1	-1	2	1	0	0,5	4	30	0	3
31	1	18	3	3	0	-9999		-9999	-9999	-9999		-9999	-9999	-9999	4	30	0	3
31	1	19	1	3	0	1	3	-1	-1	-1	1	-1	-1	0,5	4	30	0	3
31	1	20	2	3	0	1	2	0	1	1	3	0	1	2	4	30	0	3
31	1	21	3	3	1	-9999		-9999	-9999	-9999		-9999	-9999	-9999	4	30	0	3
31	1	22	1	3	0	-1	3	-1	-1	1	3	0	1	0,5	4	30	0	3
31	1	23	2	3	1	-1	1	1	0	-1	2	1	0	2	4	30	0	3
31	1	24	3	3	0	-9999		-9999	-9999	-9999		-9999	-9999	-9999	4	30	0	3
31	1	25	1	3	0	1	3	-1	-1	1	1	-1	-1	1	4	30	0	3
31	1	26	2	3	0	1	2	0	1	-1	2	1	0	1,5	4	30	0	3
31	1	27	3	3	1	-9999		-9999	-9999	-9999		-9999	-9999	-9999	4	30	0	3
31	1	28	1	3	0	1	2	0	1	-1	2	1	0	1	4	30	0	3
31	1	29	2	3	1	-1	1	1	0	1	3	0	1	1,5	4	30	0	3
31	1	30	3	3	0	-9999		-9999	-9999	-9999		-9999	-9999	-9999	4	30	0	3
31	1	31	1	3	1	-1	1	1	0	1	3	0	1	1,5	4	30	0	3
31	1	32	2	3	0	1	2	0	1	-1	2	1	0	1	4	30	0	3
31	1	33	3	3	0	-9999		-9999	-9999	-9999		-9999	-9999	-9999	4	30	0	3
31	1	34	1	3	1	-1	1	1	0	-1	2	1	0	1	4	30	0	3
31	1	35	2	3	0	1	3	-1	-1	1	1	-1	-1	1,5	4	30	0	3
31	1	36	3	3	0	-9999		-9999	-9999	-9999		-9999	-9999	-9999	4	30	0	3
32	1	1	1	3	1	-1	1	1	0	1	2	1	0	1,5	4	38	0	2
32	1	2	2	3	0	-1	3	-1	-1	-1	1	-1	-1	1	4	38	0	2
32	1	3	3	3	0	-9999		-9999	-9999	-9999		-9999	-9999	-9999	4	38	0	2
32	1	4	1	3	1	-1	3	-1	-1	-1	2	1	0	2	4	38	0	2
32	1	5	2	3	0	1	2	0	1	1	3	0	1	0,5	4	38	0	2
32	1	6	3	3	0	-9999		-9999	-9999	-9999		-9999	-9999	-9999	4	38	0	2
32	1	7	1	3	0	1	2	0	1	-1	3	0	1	2	4	38	0	2
32	1	8	2	3	1	1	1	1	0	1	1	-1	-1	0,5	4	38	0	2
32	1	9	3	3	0	-9999		-9999	-9999	-9999		-9999	-9999	-9999	4	38	0	2
32	1	10	1	3	0	1	3	-1	-1	1	2	1	0	1,5	4	38	0	2
32	1	11	2	3	1	-1	2	0	1	-1	1	-1	-1	1	4	38	0	2
32	1	12	3	3	0	-9999		-9999	-9999	-9999		-9999	-9999	-9999	4	38	0	2
32	1	13	1	3	0	1	2	0	1	1	1	-1	-1	1	4	38	0	2
32	1	14	2	3	1	-1	3	-1	-1	-1	3	0	1	1,5	4	38	0	2
32	1	15	3	3	0	-9999		-9999	-9999	-9999		-9999	-9999	-9999	4	38	0	2
32	1	16	1	3	1	-1	1	1	0	1	3	0	1	2	4	38	0	2
32	1	17	2	3	0	-1	2	0	1	-1	2	1	0	0,5	4	38	0	2
32	1	18	3	3	0	-9999		-9999	-9999	-9999		-9999	-9999	-9999	4	38	0	2
32	1	19	1	3	0	1	3	-1	-1	-1	1	-1	-1	0,5	4	38	0	2
32	1	20	2	3	1	1	2	0	1	1	3	0	1	2	4	38	0	2
32	1	21	3	3	0	-9999		-9999	-9999	-9999		-9999	-9999	-9999	4	38	0	2
32	1	22	1	3	1	-1	3	-1	-1	1	3	0	1	0,5	4	38	0	2
32	1	23	2	3	0	-1	1	1	0	-1	2	1	0	2	4	38	0	2
32	1	24	3	3	0	-9999		-9999	-9999	-9999		-9999	-9999	-9999	4	38	0	2
32	1	25	1	3	0	1	3	-1	-1	1	1	-1	-1	1	4	38	0	2
32	1	26	2	3	1	1	2	0	1	-1	2	1	0	1,5	4	38	0	2
32	1	27	3	3	0	-9999		-9999	-9999	-9999		-9999	-9999	-9999	4	38	0	2
32	1	28	1	3	0	1	2	0	1	-1	2	1	0	1	4	38	0	2
32	1	29	2	3	1	-1	1	1	0	1	3	0	1	1,5	4	38	0	2
32	1	30	3	3	0	-9999		-9999	-9999	-9999		-9999	-9999	-9999	4	38	0	2
32	1	31	1	3	1	-1	1	1	0	1	3	0	1	1,5	4	38	0	2
32	1	32	2	3	0	1	2	0	1	-1	2	1	0	1	4	38	0	2
32	1	33	3	3	0	-9999		-9999	-9999	-9999		-9999	-9999	-9999	4	38	0	2
32	1	34	1	3	1	-1	1	1	0	-1	2	1	0	1	4	38	0	2
32	1	35	2	3	0	1	3	-1	-1	1	1	-1	-1	1,5	4	38	0	2
32	1	36	3	3	0	-9999		-9999	-9999	-9999		-9999	-9999	-9999	4	38	0	2
33	2	1	1	3	0	-1	3	-1	-1	-1	2	1	0	1	6	35	1	2
33	2	2	2	3	0	-1	2	0	1	1	3	0	1	1,5	6	35	1	2
33	2	3	3	3	1	-9999		-9999	-9999	-9999		-9999	-9999	-9999	6	35	1	2
33	2	4	1	3	0	-1	1	1	0	-1	1	-1	-1	0,5	6	35	1	2
33	2	5	2	3	0	-1	2	0	1	1	2	1	0	2	6	35	1	2
33	2	6	3	3	1	-9999		-9999	-9999	-9999		-9999	-9999	-9999	6	35	1	2
33	2	7	1	3	0	-1	3	-1	-1	1	2	1	0	1,5	6	35	1	2
33	2	8	2	3	0	-1	1	1	0	-1	1	-1	-1	1	6	35	1	2
33	2	9	3	3	1	-9999		-9999	-9999	-9999		-9999	-9999	-9999	6	35	1	2
33	2	10	1	3	0	1	2	0	1	1	1	-1	-1	2	6	35	1	2
33	2	11	2	3	1	-1	1	1	0	-1	2	1	0	0,5	6	35	1	2
33	2	12	3	3	0	-9999		-9999	-9999	-9999		-9999	-9999	-9999	6	35	1	2
33	2	13	1	3	0	1	3	-1	-1	-1	3	0	1	0,5	6	35	1	2
33	2	14	2	3	0	-1	1	1	0	1	1	-1	-1	2	6	35	1	2
33	2	15	3	3	1	-9999		-9999	-9999	-9999		-9999	-9999	-9999	6	35	1	2
33	2	16	1	3	0	1	1	1	0	1	1	-1	-1	2	6	35	1	2
33	2	17	2	3	0	1	2	0	1	-1	3	0	1	0,5	6	35	1	2
33	2	18	3	3	1	-9999		-9999	-9999	-9999		-9999	-9999	-9999	6	35	1	2
33	2	19	1	3	0	-1	2	0	1	-1	1	-1	-1	0,5	6	35	1	2
33	2	20	2	3	0	-1	3	-1	-1	1	2	1	0	2	6	35	1	2
33	2	21	3	3	1	-9999		-9999	-9999	-9999		-9999	-9999	-9999	6	35	1	2
33	2	22	1	3	0	-1	2	0	1	1	1	-1	-1	1	6	35	1	2
33	2	23	2	3	0	1	3	-1	-1	-1	2	1	0	1,5	6	35	1	2
33	2	24	3	3	1	-9999		-9999	-9999	-9999		-9999	-9999	-9999	6	35	1	2
33	2	25	1	3	0	-1	2	0	1	-1	3	0	1	1,5	6	35	1	2
33	2	26	2	3	0	1	1	1	0	1	2	1	0	1	6	35	1	2
33	2	27	3	3	1	-9999		-9999	-9999	-9999		-9999	-9999	-9999	6	35	1	2
33	2	28	1	3	0	1	1	1	0	-1	3	0	1	0,5	6	35	1	2
33	2	29	2	3	0	-1	3	-1	-1	1	2	1	0	2	6	35	1	2
33	2	30	3	3	1	-9999		-9999	-9999	-9999		-9999	-9999	-9999	6	35	1	2
33	2	31	1	3	0	-1	1	1	0	-1	1	-1	-1	2	6	35	1	2
33	2	32	2	3	0	1	3	-1	-1	1	3	0	1	0,5	6	35	1	2
33	2	33	3	3	1	-9999		-9999	-9999	-9999		-9999	-9999	-9999	6	35	1	2
33	2	34	1	3	1	1	1	1	0	-1	3	0	1	1	6	35	1	2
33	2	35	2	3	0	1	2	0	1	1	1	-1	-1	1,5	6	35	1	2
33	2	36	3	3	0	-9999		-9999	-9999	-9999		-9999	-9999	-9999	6	35	1	2
34	1	1	1	3	0	-1	1	1	0	1	2	1	0	1,5	7	34	1	3
34	1	2	2	3	1	-1	3	-1	-1	-1	1	-1	-1	1	7	34	1	3
34	1	3	3	3	0	-9999		-9999	-9999	-9999		-9999	-9999	-9999	7	34	1	3
34	1	4	1	3	1	-1	3	-1	-1	-1	2	1	0	2	7	34	1	3
34	1	5	2	3	0	1	2	0	1	1	3	0	1	0,5	7	34	1	3
34	1	6	3	3	0	-9999		-9999	-9999	-9999		-9999	-9999	-9999	7	34	1	3
34	1	7	1	3	0	1	2	0	1	-1	3	0	1	2	7	34	1	3
34	1	8	2	3	0	1	1	1	0	1	1	-1	-1	0,5	7	34	1	3
34	1	9	3	3	1	-9999		-9999	-9999	-9999		-9999	-9999	-9999	7	34	1	3
34	1	10	1	3	0	1	3	-1	-1	1	2	1	0	1,5	7	34	1	3
34	1	11	2	3	1	-1	2	0	1	-1	1	-1	-1	1	7	34	1	3
34	1	12	3	3	0	-9999		-9999	-9999	-9999		-9999	-9999	-9999	7	34	1	3
34	1	13	1	3	0	1	2	0	1	1	1	-1	-1	1	7	34	1	3
34	1	14	2	3	1	-1	3	-1	-1	-1	3	0	1	1,5	7	34	1	3
34	1	15	3	3	0	-9999		-9999	-9999	-9999		-9999	-9999	-9999	7	34	1	3
34	1	16	1	3	0	-1	1	1	0	1	3	0	1	2	7	34	1	3
34	1	17	2	3	1	-1	2	0	1	-1	2	1	0	0,5	7	34	1	3
34	1	18	3	3	0	-9999		-9999	-9999	-9999		-9999	-9999	-9999	7	34	1	3
34	1	19	1	3	0	1	3	-1	-1	-1	1	-1	-1	0,5	7	34	1	3
34	1	20	2	3	0	1	2	0	1	1	3	0	1	2	7	34	1	3
34	1	21	3	3	1	-9999		-9999	-9999	-9999		-9999	-9999	-9999	7	34	1	3
34	1	22	1	3	1	-1	3	-1	-1	1	3	0	1	0,5	7	34	1	3
34	1	23	2	3	0	-1	1	1	0	-1	2	1	0	2	7	34	1	3
34	1	24	3	3	0	-9999		-9999	-9999	-9999		-9999	-9999	-9999	7	34	1	3
34	1	25	1	3	0	1	3	-1	-1	1	1	-1	-1	1	7	34	1	3
34	1	26	2	3	0	1	2	0	1	-1	2	1	0	1,5	7	34	1	3
34	1	27	3	3	1	-9999		-9999	-9999	-9999		-9999	-9999	-9999	7	34	1	3
34	1	28	1	3	0	1	2	0	1	-1	2	1	0	1	7	34	1	3
34	1	29	2	3	1	-1	1	1	0	1	3	0	1	1,5	7	34	1	3
34	1	30	3	3	0	-9999		-9999	-9999	-9999		-9999	-9999	-9999	7	34	1	3
34	1	31	1	3	1	-1	1	1	0	1	3	0	1	1,5	7	34	1	3
34	1	32	2	3	0	1	2	0	1	-1	2	1	0	1	7	34	1	3
34	1	33	3	3	0	-9999		-9999	-9999	-9999		-9999	-9999	-9999	7	34	1	3
34	1	34	1	3	1	-1	1	1	0	-1	2	1	0	1	7	34	1	3
34	1	35	2	3	0	1	3	-1	-1	1	1	-1	-1	1,5	7	34	1	3
34	1	36	3	3	0	-9999		-9999	-9999	-9999		-9999	-9999	-9999	7	34	1	3
35	2	1	1	3	1	-1	3	-1	-1	-1	2	1	0	1	3	28	0	3
35	2	2	2	3	0	-1	2	0	1	1	3	0	1	1,5	3	28	0	3
35	2	3	3	3	0	-9999		-9999	-9999	-9999		-9999	-9999	-9999	3	28	0	3
35	2	4	1	3	1	-1	1	1	0	-1	1	-1	-1	0,5	3	28	0	3
35	2	5	2	3	0	-1	2	0	1	1	2	1	0	2	3	28	0	3
35	2	6	3	3	0	-9999		-9999	-9999	-9999		-9999	-9999	-9999	3	28	0	3
35	2	7	1	3	1	-1	3	-1	-1	1	2	1	0	1,5	3	28	0	3
35	2	8	2	3	0	-1	1	1	0	-1	1	-1	-1	1	3	28	0	3
35	2	9	3	3	0	-9999		-9999	-9999	-9999		-9999	-9999	-9999	3	28	0	3
35	2	10	1	3	0	1	2	0	1	1	1	-1	-1	2	3	28	0	3
35	2	11	2	3	1	-1	1	1	0	-1	2	1	0	0,5	3	28	0	3
35	2	12	3	3	0	-9999		-9999	-9999	-9999		-9999	-9999	-9999	3	28	0	3
35	2	13	1	3	0	1	3	-1	-1	-1	3	0	1	0,5	3	28	0	3
35	2	14	2	3	0	-1	1	1	0	1	1	-1	-1	2	3	28	0	3
35	2	15	3	3	1	-9999		-9999	-9999	-9999		-9999	-9999	-9999	3	28	0	3
35	2	16	1	3	0	1	1	1	0	1	1	-1	-1	2	3	28	0	3
35	2	17	2	3	0	1	2	0	1	-1	3	0	1	0,5	3	28	0	3
35	2	18	3	3	1	-9999		-9999	-9999	-9999		-9999	-9999	-9999	3	28	0	3
35	2	19	1	3	1	-1	2	0	1	-1	1	-1	-1	0,5	3	28	0	3
35	2	20	2	3	0	-1	3	-1	-1	1	2	1	0	2	3	28	0	3
35	2	21	3	3	0	-9999		-9999	-9999	-9999		-9999	-9999	-9999	3	28	0	3
35	2	22	1	3	0	-1	2	0	1	1	1	-1	-1	1	3	28	0	3
35	2	23	2	3	0	1	3	-1	-1	-1	2	1	0	1,5	3	28	0	3
35	2	24	3	3	1	-9999		-9999	-9999	-9999		-9999	-9999	-9999	3	28	0	3
35	2	25	1	3	1	-1	2	0	1	-1	3	0	1	1,5	3	28	0	3
35	2	26	2	3	0	1	1	1	0	1	2	1	0	1	3	28	0	3
35	2	27	3	3	0	-9999		-9999	-9999	-9999		-9999	-9999	-9999	3	28	0	3
35	2	28	1	3	0	1	1	1	0	-1	3	0	1	0,5	3	28	0	3
35	2	29	2	3	0	-1	3	-1	-1	1	2	1	0	2	3	28	0	3
35	2	30	3	3	1	-9999		-9999	-9999	-9999		-9999	-9999	-9999	3	28	0	3
35	2	31	1	3	0	-1	1	1	0	-1	1	-1	-1	2	3	28	0	3
35	2	32	2	3	0	1	3	-1	-1	1	3	0	1	0,5	3	28	0	3
35	2	33	3	3	1	-9999		-9999	-9999	-9999		-9999	-9999	-9999	3	28	0	3
35	2	34	1	3	0	1	1	1	0	-1	3	0	1	1	3	28	0	3
35	2	35	2	3	0	1	2	0	1	1	1	-1	-1	1,5	3	28	0	3
35	2	36	3	3	1	-9999		-9999	-9999	-9999		-9999	-9999	-9999	3	28	0	3
36	1	1	1	3	1	-1	1	1	0	1	2	1	0	1,5	7	34	0	3
36	1	2	2	3	0	-1	3	-1	-1	-1	1	-1	-1	1	7	34	0	3
36	1	3	3	3	0	-9999		-9999	-9999	-9999		-9999	-9999	-9999	7	34	0	3
36	1	4	1	3	0	-1	3	-1	-1	-1	2	1	0	2	7	34	0	3
36	1	5	2	3	0	1	2	0	1	1	3	0	1	0,5	7	34	0	3
36	1	6	3	3	1	-9999		-9999	-9999	-9999		-9999	-9999	-9999	7	34	0	3
36	1	7	1	3	0	1	2	0	1	-1	3	0	1	2	7	34	0	3
36	1	8	2	3	0	1	1	1	0	1	1	-1	-1	0,5	7	34	0	3
36	1	9	3	3	1	-9999		-9999	-9999	-9999		-9999	-9999	-9999	7	34	0	3
36	1	10	1	3	0	1	3	-1	-1	1	2	1	0	1,5	7	34	0	3
36	1	11	2	3	1	-1	2	0	1	-1	1	-1	-1	1	7	34	0	3
36	1	12	3	3	0	-9999		-9999	-9999	-9999		-9999	-9999	-9999	7	34	0	3
36	1	13	1	3	0	1	2	0	1	1	1	-1	-1	1	7	34	0	3
36	1	14	2	3	0	-1	3	-1	-1	-1	3	0	1	1,5	7	34	0	3
36	1	15	3	3	1	-9999		-9999	-9999	-9999		-9999	-9999	-9999	7	34	0	3
36	1	16	1	3	0	-1	1	1	0	1	3	0	1	2	7	34	0	3
36	1	17	2	3	1	-1	2	0	1	-1	2	1	0	0,5	7	34	0	3
36	1	18	3	3	0	-9999		-9999	-9999	-9999		-9999	-9999	-9999	7	34	0	3
36	1	19	1	3	0	1	3	-1	-1	-1	1	-1	-1	0,5	7	34	0	3
36	1	20	2	3	0	1	2	0	1	1	3	0	1	2	7	34	0	3
36	1	21	3	3	1	-9999		-9999	-9999	-9999		-9999	-9999	-9999	7	34	0	3
36	1	22	1	3	1	-1	3	-1	-1	1	3	0	1	0,5	7	34	0	3
36	1	23	2	3	0	-1	1	1	0	-1	2	1	0	2	7	34	0	3
36	1	24	3	3	0	-9999		-9999	-9999	-9999		-9999	-9999	-9999	7	34	0	3
36	1	25	1	3	0	1	3	-1	-1	1	1	-1	-1	1	7	34	0	3
36	1	26	2	3	0	1	2	0	1	-1	2	1	0	1,5	7	34	0	3
36	1	27	3	3	1	-9999		-9999	-9999	-9999		-9999	-9999	-9999	7	34	0	3
36	1	28	1	3	0	1	2	0	1	-1	2	1	0	1	7	34	0	3
36	1	29	2	3	0	-1	1	1	0	1	3	0	1	1,5	7	34	0	3
36	1	30	3	3	1	-9999		-9999	-9999	-9999		-9999	-9999	-9999	7	34	0	3
36	1	31	1	3	1	-1	1	1	0	1	3	0	1	1,5	7	34	0	3
36	1	32	2	3	0	1	2	0	1	-1	2	1	0	1	7	34	0	3
36	1	33	3	3	0	-9999		-9999	-9999	-9999		-9999	-9999	-9999	7	34	0	3
36	1	34	1	3	1	-1	1	1	0	-1	2	1	0	1	7	34	0	3
36	1	35	2	3	0	1	3	-1	-1	1	1	-1	-1	1,5	7	34	0	3
36	1	36	3	3	0	-9999		-9999	-9999	-9999		-9999	-9999	-9999	7	34	0	3
37	3	1	1	3	0	1	1	1	0	-1	1	-1	-1	2	6	31	1	1
37	3	2	2	3	1	-1	3	-1	-1	1	3	0	1	0,5	6	31	1	1
37	3	3	3	3	0	-9999		-9999	-9999	-9999		-9999	-9999	-9999	6	31	1	1
37	3	4	1	3	1	-1	3	-1	-1	1	2	1	0	0,5	6	31	1	1
37	3	5	2	3	0	1	1	1	0	-1	3	0	1	2	6	31	1	1
37	3	6	3	3	0	-9999		-9999	-9999	-9999		-9999	-9999	-9999	6	31	1	1
37	3	7	1	3	0	-1	2	0	1	-1	3	0	1	2	6	31	1	1
37	3	8	2	3	0	1	1	1	0	1	1	-1	-1	0,5	6	31	1	1
37	3	9	3	3	1	-9999		-9999	-9999	-9999		-9999	-9999	-9999	6	31	1	1
37	3	10	1	3	1	-1	3	-1	-1	1	3	0	1	1,5	6	31	1	1
37	3	11	2	3	0	-1	2	0	1	-1	2	1	0	1	6	31	1	1
37	3	12	3	3	0	-9999		-9999	-9999	-9999		-9999	-9999	-9999	6	31	1	1
37	3	13	1	3	0	1	2	0	1	1	3	0	1	1,5	6	31	1	1
37	3	14	2	3	0	1	3	-1	-1	-1	1	-1	-1	1	6	31	1	1
37	3	15	3	3	1	-9999		-9999	-9999	-9999		-9999	-9999	-9999	6	31	1	1
37	3	16	1	3	1	-1	2	0	1	1	2	1	0	0,5	6	31	1	1
37	3	17	2	3	0	1	3	-1	-1	-1	3	0	1	2	6	31	1	1
37	3	18	3	3	0	-9999		-9999	-9999	-9999		-9999	-9999	-9999	6	31	1	1
37	3	19	1	3	0	1	3	-1	-1	1	1	-1	-1	1,5	6	31	1	1
37	3	20	2	3	0	1	1	1	0	-1	3	0	1	1	6	31	1	1
37	3	21	3	3	1	-9999		-9999	-9999	-9999		-9999	-9999	-9999	6	31	1	1
37	3	22	1	3	1	1	3	-1	-1	-1	3	0	1	1	6	31	1	1
37	3	23	2	3	0	1	1	1	0	1	2	1	0	1,5	6	31	1	1
37	3	24	3	3	0	-9999		-9999	-9999	-9999		-9999	-9999	-9999	6	31	1	1
37	3	25	1	3	0	1	1	1	0	1	2	1	0	0,5	6	31	1	1
37	3	26	2	3	0	1	3	-1	-1	-1	1	-1	-1	2	6	31	1	1
37	3	27	3	3	1	-9999		-9999	-9999	-9999		-9999	-9999	-9999	6	31	1	1
37	3	28	1	3	0	1	2	0	1	1	2	1	0	1	6	31	1	1
37	3	29	2	3	0	-1	3	-1	-1	-1	1	-1	-1	1,5	6	31	1	1
37	3	30	3	3	1	-9999		-9999	-9999	-9999		-9999	-9999	-9999	6	31	1	1
37	3	31	1	3	0	-1	2	0	1	-1	1	-1	-1	2	6	31	1	1
37	3	32	2	3	1	-1	1	1	0	1	3	0	1	0,5	6	31	1	1
37	3	33	3	3	0	-9999		-9999	-9999	-9999		-9999	-9999	-9999	6	31	1	1
37	3	34	1	3	0	1	1	1	0	-1	2	1	0	1,5	6	31	1	1
37	3	35	2	3	0	-1	2	0	1	1	1	-1	-1	1	6	31	1	1
37	3	36	3	3	1	-9999		-9999	-9999	-9999		-9999	-9999	-9999	6	31	1	1
38	2	1	1	3	1	-1	3	-1	-1	-1	2	1	0	1	4	36	0	3
38	2	2	2	3	0	-1	2	0	1	1	3	0	1	1,5	4	36	0	3
38	2	3	3	3	0	-9999		-9999	-9999	-9999		-9999	-9999	-9999	4	36	0	3
38	2	4	1	3	1	-1	1	1	0	-1	1	-1	-1	0,5	4	36	0	3
38	2	5	2	3	0	-1	2	0	1	1	2	1	0	2	4	36	0	3
38	2	6	3	3	0	-9999		-9999	-9999	-9999		-9999	-9999	-9999	4	36	0	3
38	2	7	1	3	0	-1	3	-1	-1	1	2	1	0	1,5	4	36	0	3
38	2	8	2	3	1	-1	1	1	0	-1	1	-1	-1	1	4	36	0	3
38	2	9	3	3	0	-9999		-9999	-9999	-9999		-9999	-9999	-9999	4	36	0	3
38	2	10	1	3	0	1	2	0	1	1	1	-1	-1	2	4	36	0	3
38	2	11	2	3	1	-1	1	1	0	-1	2	1	0	0,5	4	36	0	3
38	2	12	3	3	0	-9999		-9999	-9999	-9999		-9999	-9999	-9999	4	36	0	3
38	2	13	1	3	0	1	3	-1	-1	-1	3	0	1	0,5	4	36	0	3
38	2	14	2	3	1	-1	1	1	0	1	1	-1	-1	2	4	36	0	3
38	2	15	3	3	0	-9999		-9999	-9999	-9999		-9999	-9999	-9999	4	36	0	3
38	2	16	1	3	0	1	1	1	0	1	1	-1	-1	2	4	36	0	3
38	2	17	2	3	0	1	2	0	1	-1	3	0	1	0,5	4	36	0	3
38	2	18	3	3	1	-9999		-9999	-9999	-9999		-9999	-9999	-9999	4	36	0	3
38	2	19	1	3	0	-1	2	0	1	-1	1	-1	-1	0,5	4	36	0	3
38	2	20	2	3	1	-1	3	-1	-1	1	2	1	0	2	4	36	0	3
38	2	21	3	3	0	-9999		-9999	-9999	-9999		-9999	-9999	-9999	4	36	0	3
38	2	22	1	3	0	-1	2	0	1	1	1	-1	-1	1	4	36	0	3
38	2	23	2	3	0	1	3	-1	-1	-1	2	1	0	1,5	4	36	0	3
38	2	24	3	3	1	-9999		-9999	-9999	-9999		-9999	-9999	-9999	4	36	0	3
38	2	25	1	3	0	-1	2	0	1	-1	3	0	1	1,5	4	36	0	3
38	2	26	2	3	0	1	1	1	0	1	2	1	0	1	4	36	0	3
38	2	27	3	3	1	-9999		-9999	-9999	-9999		-9999	-9999	-9999	4	36	0	3
38	2	28	1	3	1	1	1	1	0	-1	3	0	1	0,5	4	36	0	3
38	2	29	2	3	0	-1	3	-1	-1	1	2	1	0	2	4	36	0	3
38	2	30	3	3	0	-9999		-9999	-9999	-9999		-9999	-9999	-9999	4	36	0	3
38	2	31	1	3	0	-1	1	1	0	-1	1	-1	-1	2	4	36	0	3
38	2	32	2	3	0	1	3	-1	-1	1	3	0	1	0,5	4	36	0	3
38	2	33	3	3	1	-9999		-9999	-9999	-9999		-9999	-9999	-9999	4	36	0	3
38	2	34	1	3	1	1	1	1	0	-1	3	0	1	1	4	36	0	3
38	2	35	2	3	0	1	2	0	1	1	1	-1	-1	1,5	4	36	0	3
38	2	36	3	3	0	-9999		-9999	-9999	-9999		-9999	-9999	-9999	4	36	0	3
39	2	1	1	3	1	-1	3	-1	-1	-1	2	1	0	1	6	27	1	3
39	2	2	2	3	0	-1	2	0	1	1	3	0	1	1,5	6	27	1	3
39	2	3	3	3	0	-9999		-9999	-9999	-9999		-9999	-9999	-9999	6	27	1	3
39	2	4	1	3	0	-1	1	1	0	-1	1	-1	-1	0,5	6	27	1	3
39	2	5	2	3	1	-1	2	0	1	1	2	1	0	2	6	27	1	3
39	2	6	3	3	0	-9999		-9999	-9999	-9999		-9999	-9999	-9999	6	27	1	3
39	2	7	1	3	0	-1	3	-1	-1	1	2	1	0	1,5	6	27	1	3
39	2	8	2	3	0	-1	1	1	0	-1	1	-1	-1	1	6	27	1	3
39	2	9	3	3	1	-9999		-9999	-9999	-9999		-9999	-9999	-9999	6	27	1	3
39	2	10	1	3	0	1	2	0	1	1	1	-1	-1	2	6	27	1	3
39	2	11	2	3	1	-1	1	1	0	-1	2	1	0	0,5	6	27	1	3
39	2	12	3	3	0	-9999		-9999	-9999	-9999		-9999	-9999	-9999	6	27	1	3
39	2	13	1	3	1	1	3	-1	-1	-1	3	0	1	0,5	6	27	1	3
39	2	14	2	3	0	-1	1	1	0	1	1	-1	-1	2	6	27	1	3
39	2	15	3	3	0	-9999		-9999	-9999	-9999		-9999	-9999	-9999	6	27	1	3
39	2	16	1	3	0	1	1	1	0	1	1	-1	-1	2	6	27	1	3
39	2	17	2	3	1	1	2	0	1	-1	3	0	1	0,5	6	27	1	3
39	2	18	3	3	0	-9999		-9999	-9999	-9999		-9999	-9999	-9999	6	27	1	3
39	2	19	1	3	0	-1	2	0	1	-1	1	-1	-1	0,5	6	27	1	3
39	2	20	2	3	0	-1	3	-1	-1	1	2	1	0	2	6	27	1	3
39	2	21	3	3	1	-9999		-9999	-9999	-9999		-9999	-9999	-9999	6	27	1	3
39	2	22	1	3	0	-1	2	0	1	1	1	-1	-1	1	6	27	1	3
39	2	23	2	3	1	1	3	-1	-1	-1	2	1	0	1,5	6	27	1	3
39	2	24	3	3	0	-9999		-9999	-9999	-9999		-9999	-9999	-9999	6	27	1	3
39	2	25	1	3	0	-1	2	0	1	-1	3	0	1	1,5	6	27	1	3
39	2	26	2	3	1	1	1	1	0	1	2	1	0	1	6	27	1	3
39	2	27	3	3	0	-9999		-9999	-9999	-9999		-9999	-9999	-9999	6	27	1	3
39	2	28	1	3	1	1	1	1	0	-1	3	0	1	0,5	6	27	1	3
39	2	29	2	3	0	-1	3	-1	-1	1	2	1	0	2	6	27	1	3
39	2	30	3	3	0	-9999		-9999	-9999	-9999		-9999	-9999	-9999	6	27	1	3
39	2	31	1	3	0	-1	1	1	0	-1	1	-1	-1	2	6	27	1	3
39	2	32	2	3	1	1	3	-1	-1	1	3	0	1	0,5	6	27	1	3
39	2	33	3	3	0	-9999		-9999	-9999	-9999		-9999	-9999	-9999	6	27	1	3
39	2	34	1	3	1	1	1	1	0	-1	3	0	1	1	6	27	1	3
39	2	35	2	3	0	1	2	0	1	1	1	-1	-1	1,5	6	27	1	3
39	2	36	3	3	0	-9999		-9999	-9999	-9999		-9999	-9999	-9999	6	27	1	3
40	1	1	1	3	1	-1	1	1	0	1	2	1	0	1,5	6	29	1	1
40	1	2	2	3	0	-1	3	-1	-1	-1	1	-1	-1	1	6	29	1	1
40	1	3	3	3	0	-9999		-9999	-9999	-9999		-9999	-9999	-9999	6	29	1	1
40	1	4	1	3	0	-1	3	-1	-1	-1	2	1	0	2	6	29	1	1
40	1	5	2	3	0	1	2	0	1	1	3	0	1	0,5	6	29	1	1
40	1	6	3	3	1	-9999		-9999	-9999	-9999		-9999	-9999	-9999	6	29	1	1
40	1	7	1	3	0	1	2	0	1	-1	3	0	1	2	6	29	1	1
40	1	8	2	3	0	1	1	1	0	1	1	-1	-1	0,5	6	29	1	1
40	1	9	3	3	1	-9999		-9999	-9999	-9999		-9999	-9999	-9999	6	29	1	1
40	1	10	1	3	0	1	3	-1	-1	1	2	1	0	1,5	6	29	1	1
40	1	11	2	3	0	-1	2	0	1	-1	1	-1	-1	1	6	29	1	1
40	1	12	3	3	1	-9999		-9999	-9999	-9999		-9999	-9999	-9999	6	29	1	1
40	1	13	1	3	0	1	2	0	1	1	1	-1	-1	1	6	29	1	1
40	1	14	2	3	0	-1	3	-1	-1	-1	3	0	1	1,5	6	29	1	1
40	1	15	3	3	1	-9999		-9999	-9999	-9999		-9999	-9999	-9999	6	29	1	1
40	1	16	1	3	1	-1	1	1	0	1	3	0	1	2	6	29	1	1
40	1	17	2	3	0	-1	2	0	1	-1	2	1	0	0,5	6	29	1	1
40	1	18	3	3	0	-9999		-9999	-9999	-9999		-9999	-9999	-9999	6	29	1	1
40	1	19	1	3	0	1	3	-1	-1	-1	1	-1	-1	0,5	6	29	1	1
40	1	20	2	3	0	1	2	0	1	1	3	0	1	2	6	29	1	1
40	1	21	3	3	1	-9999		-9999	-9999	-9999		-9999	-9999	-9999	6	29	1	1
40	1	22	1	3	0	-1	3	-1	-1	1	3	0	1	0,5	6	29	1	1
40	1	23	2	3	1	-1	1	1	0	-1	2	1	0	2	6	29	1	1
40	1	24	3	3	0	-9999		-9999	-9999	-9999		-9999	-9999	-9999	6	29	1	1
40	1	25	1	3	0	1	3	-1	-1	1	1	-1	-1	1	6	29	1	1
40	1	26	2	3	0	1	2	0	1	-1	2	1	0	1,5	6	29	1	1
40	1	27	3	3	1	-9999		-9999	-9999	-9999		-9999	-9999	-9999	6	29	1	1
40	1	28	1	3	0	1	2	0	1	-1	2	1	0	1	6	29	1	1
40	1	29	2	3	1	-1	1	1	0	1	3	0	1	1,5	6	29	1	1
40	1	30	3	3	0	-9999		-9999	-9999	-9999		-9999	-9999	-9999	6	29	1	1
40	1	31	1	3	0	-1	1	1	0	1	3	0	1	1,5	6	29	1	1
40	1	32	2	3	1	1	2	0	1	-1	2	1	0	1	6	29	1	1
40	1	33	3	3	0	-9999		-9999	-9999	-9999		-9999	-9999	-9999	6	29	1	1
40	1	34	1	3	0	-1	1	1	0	-1	2	1	0	1	6	29	1	1
40	1	35	2	3	1	1	3	-1	-1	1	1	-1	-1	1,5	6	29	1	1
40	1	36	3	3	0	-9999		-9999	-9999	-9999		-9999	-9999	-9999	6	29	1	1
41	1	1	1	3	1	-1	1	1	0	1	2	1	0	1,5	4	34	1	1
41	1	2	2	3	0	-1	3	-1	-1	-1	1	-1	-1	1	4	34	1	1
41	1	3	3	3	0	-9999		-9999	-9999	-9999		-9999	-9999	-9999	4	34	1	1
41	1	4	1	3	0	-1	3	-1	-1	-1	2	1	0	2	4	34	1	1
41	1	5	2	3	0	1	2	0	1	1	3	0	1	0,5	4	34	1	1
41	1	6	3	3	1	-9999		-9999	-9999	-9999		-9999	-9999	-9999	4	34	1	1
41	1	7	1	3	0	1	2	0	1	-1	3	0	1	2	4	34	1	1
41	1	8	2	3	0	1	1	1	0	1	1	-1	-1	0,5	4	34	1	1
41	1	9	3	3	1	-9999		-9999	-9999	-9999		-9999	-9999	-9999	4	34	1	1
41	1	10	1	3	0	1	3	-1	-1	1	2	1	0	1,5	4	34	1	1
41	1	11	2	3	0	-1	2	0	1	-1	1	-1	-1	1	4	34	1	1
41	1	12	3	3	1	-9999		-9999	-9999	-9999		-9999	-9999	-9999	4	34	1	1
41	1	13	1	3	0	1	2	0	1	1	1	-1	-1	1	4	34	1	1
41	1	14	2	3	0	-1	3	-1	-1	-1	3	0	1	1,5	4	34	1	1
41	1	15	3	3	1	-9999		-9999	-9999	-9999		-9999	-9999	-9999	4	34	1	1
41	1	16	1	3	0	-1	1	1	0	1	3	0	1	2	4	34	1	1
41	1	17	2	3	1	-1	2	0	1	-1	2	1	0	0,5	4	34	1	1
41	1	18	3	3	0	-9999		-9999	-9999	-9999		-9999	-9999	-9999	4	34	1	1
41	1	19	1	3	0	1	3	-1	-1	-1	1	-1	-1	0,5	4	34	1	1
41	1	20	2	3	0	1	2	0	1	1	3	0	1	2	4	34	1	1
41	1	21	3	3	1	-9999		-9999	-9999	-9999		-9999	-9999	-9999	4	34	1	1
41	1	22	1	3	0	-1	3	-1	-1	1	3	0	1	0,5	4	34	1	1
41	1	23	2	3	1	-1	1	1	0	-1	2	1	0	2	4	34	1	1
41	1	24	3	3	0	-9999		-9999	-9999	-9999		-9999	-9999	-9999	4	34	1	1
41	1	25	1	3	0	1	3	-1	-1	1	1	-1	-1	1	4	34	1	1
41	1	26	2	3	1	1	2	0	1	-1	2	1	0	1,5	4	34	1	1
41	1	27	3	3	0	-9999		-9999	-9999	-9999		-9999	-9999	-9999	4	34	1	1
41	1	28	1	3	0	1	2	0	1	-1	2	1	0	1	4	34	1	1
41	1	29	2	3	1	-1	1	1	0	1	3	0	1	1,5	4	34	1	1
41	1	30	3	3	0	-9999		-9999	-9999	-9999		-9999	-9999	-9999	4	34	1	1
41	1	31	1	3	1	-1	1	1	0	1	3	0	1	1,5	4	34	1	1
41	1	32	2	3	0	1	2	0	1	-1	2	1	0	1	4	34	1	1
41	1	33	3	3	0	-9999		-9999	-9999	-9999		-9999	-9999	-9999	4	34	1	1
41	1	34	1	3	1	-1	1	1	0	-1	2	1	0	1	4	34	1	1
41	1	35	2	3	0	1	3	-1	-1	1	1	-1	-1	1,5	4	34	1	1
41	1	36	3	3	0	-9999		-9999	-9999	-9999		-9999	-9999	-9999	4	34	1	1
42	3	1	1	3	0	1	1	1	0	-1	1	-1	-1	2	7	27	1	4
42	3	2	2	3	0	-1	3	-1	-1	1	3	0	1	0,5	7	27	1	4
42	3	3	3	3	1	-9999		-9999	-9999	-9999		-9999	-9999	-9999	7	27	1	4
42	3	4	1	3	0	-1	3	-1	-1	1	2	1	0	0,5	7	27	1	4
42	3	5	2	3	0	1	1	1	0	-1	3	0	1	2	7	27	1	4
42	3	6	3	3	1	-9999		-9999	-9999	-9999		-9999	-9999	-9999	7	27	1	4
42	3	7	1	3	0	-1	2	0	1	-1	3	0	1	2	7	27	1	4
42	3	8	2	3	0	1	1	1	0	1	1	-1	-1	0,5	7	27	1	4
42	3	9	3	3	1	-9999		-9999	-9999	-9999		-9999	-9999	-9999	7	27	1	4
42	3	10	1	3	0	-1	3	-1	-1	1	3	0	1	1,5	7	27	1	4
42	3	11	2	3	1	-1	2	0	1	-1	2	1	0	1	7	27	1	4
42	3	12	3	3	0	-9999		-9999	-9999	-9999		-9999	-9999	-9999	7	27	1	4
42	3	13	1	3	0	1	2	0	1	1	3	0	1	1,5	7	27	1	4
42	3	14	2	3	0	1	3	-1	-1	-1	1	-1	-1	1	7	27	1	4
42	3	15	3	3	1	-9999		-9999	-9999	-9999		-9999	-9999	-9999	7	27	1	4
42	3	16	1	3	1	-1	2	0	1	1	2	1	0	0,5	7	27	1	4
42	3	17	2	3	0	1	3	-1	-1	-1	3	0	1	2	7	27	1	4
42	3	18	3	3	0	-9999		-9999	-9999	-9999		-9999	-9999	-9999	7	27	1	4
42	3	19	1	3	0	1	3	-1	-1	1	1	-1	-1	1,5	7	27	1	4
42	3	20	2	3	1	1	1	1	0	-1	3	0	1	1	7	27	1	4
42	3	21	3	3	0	-9999		-9999	-9999	-9999		-9999	-9999	-9999	7	27	1	4
42	3	22	1	3	0	1	3	-1	-1	-1	3	0	1	1	7	27	1	4
42	3	23	2	3	0	1	1	1	0	1	2	1	0	1,5	7	27	1	4
42	3	24	3	3	1	-9999		-9999	-9999	-9999		-9999	-9999	-9999	7	27	1	4
42	3	25	1	3	1	1	1	1	0	1	2	1	0	0,5	7	27	1	4
42	3	26	2	3	0	1	3	-1	-1	-1	1	-1	-1	2	7	27	1	4
42	3	27	3	3	0	-9999		-9999	-9999	-9999		-9999	-9999	-9999	7	27	1	4
42	3	28	1	3	0	1	2	0	1	1	2	1	0	1	7	27	1	4
42	3	29	2	3	0	-1	3	-1	-1	-1	1	-1	-1	1,5	7	27	1	4
42	3	30	3	3	1	-9999		-9999	-9999	-9999		-9999	-9999	-9999	7	27	1	4
42	3	31	1	3	0	-1	2	0	1	-1	1	-1	-1	2	7	27	1	4
42	3	32	2	3	0	-1	1	1	0	1	3	0	1	0,5	7	27	1	4
42	3	33	3	3	1	-9999		-9999	-9999	-9999		-9999	-9999	-9999	7	27	1	4
42	3	34	1	3	0	1	1	1	0	-1	2	1	0	1,5	7	27	1	4
42	3	35	2	3	0	-1	2	0	1	1	1	-1	-1	1	7	27	1	4
42	3	36	3	3	1	-9999		-9999	-9999	-9999		-9999	-9999	-9999	7	27	1	4
43	1	1	1	3	0	-1	1	1	0	1	2	1	0	1,5	7	22	1	1
43	1	2	2	3	1	-1	3	-1	-1	-1	1	-1	-1	1	7	22	1	1
43	1	3	3	3	0	-9999		-9999	-9999	-9999		-9999	-9999	-9999	7	22	1	1
43	1	4	1	3	0	-1	3	-1	-1	-1	2	1	0	2	7	22	1	1
43	1	5	2	3	1	1	2	0	1	1	3	0	1	0,5	7	22	1	1
43	1	6	3	3	0	-9999		-9999	-9999	-9999		-9999	-9999	-9999	7	22	1	1
43	1	7	1	3	1	1	2	0	1	-1	3	0	1	2	7	22	1	1
43	1	8	2	3	0	1	1	1	0	1	1	-1	-1	0,5	7	22	1	1
43	1	9	3	3	0	-9999		-9999	-9999	-9999		-9999	-9999	-9999	7	22	1	1
43	1	10	1	3	0	1	3	-1	-1	1	2	1	0	1,5	7	22	1	1
43	1	11	2	3	1	-1	2	0	1	-1	1	-1	-1	1	7	22	1	1
43	1	12	3	3	0	-9999		-9999	-9999	-9999		-9999	-9999	-9999	7	22	1	1
43	1	13	1	3	0	1	2	0	1	1	1	-1	-1	1	7	22	1	1
43	1	14	2	3	1	-1	3	-1	-1	-1	3	0	1	1,5	7	22	1	1
43	1	15	3	3	0	-9999		-9999	-9999	-9999		-9999	-9999	-9999	7	22	1	1
43	1	16	1	3	0	-1	1	1	0	1	3	0	1	2	7	22	1	1
43	1	17	2	3	1	-1	2	0	1	-1	2	1	0	0,5	7	22	1	1
43	1	18	3	3	0	-9999		-9999	-9999	-9999		-9999	-9999	-9999	7	22	1	1
43	1	19	1	3	1	1	3	-1	-1	-1	1	-1	-1	0,5	7	22	1	1
43	1	20	2	3	0	1	2	0	1	1	3	0	1	2	7	22	1	1
43	1	21	3	3	0	-9999		-9999	-9999	-9999		-9999	-9999	-9999	7	22	1	1
43	1	22	1	3	0	-1	3	-1	-1	1	3	0	1	0,5	7	22	1	1
43	1	23	2	3	0	-1	1	1	0	-1	2	1	0	2	7	22	1	1
43	1	24	3	3	1	-9999		-9999	-9999	-9999		-9999	-9999	-9999	7	22	1	1
43	1	25	1	3	0	1	3	-1	-1	1	1	-1	-1	1	7	22	1	1
43	1	26	2	3	1	1	2	0	1	-1	2	1	0	1,5	7	22	1	1
43	1	27	3	3	0	-9999		-9999	-9999	-9999		-9999	-9999	-9999	7	22	1	1
43	1	28	1	3	1	1	2	0	1	-1	2	1	0	1	7	22	1	1
43	1	29	2	3	0	-1	1	1	0	1	3	0	1	1,5	7	22	1	1
43	1	30	3	3	0	-9999		-9999	-9999	-9999		-9999	-9999	-9999	7	22	1	1
43	1	31	1	3	0	-1	1	1	0	1	3	0	1	1,5	7	22	1	1
43	1	32	2	3	1	1	2	0	1	-1	2	1	0	1	7	22	1	1
43	1	33	3	3	0	-9999		-9999	-9999	-9999		-9999	-9999	-9999	7	22	1	1
43	1	34	1	3	1	-1	1	1	0	-1	2	1	0	1	7	22	1	1
43	1	35	2	3	0	1	3	-1	-1	1	1	-1	-1	1,5	7	22	1	1
43	1	36	3	3	0	-9999		-9999	-9999	-9999		-9999	-9999	-9999	7	22	1	1
44	2	1	1	3	0	-1	3	-1	-1	-1	2	1	0	1	5	30	0	1
44	2	2	2	3	1	-1	2	0	1	1	3	0	1	1,5	5	30	0	1
44	2	3	3	3	0	-9999		-9999	-9999	-9999		-9999	-9999	-9999	5	30	0	1
44	2	4	1	3	0	-1	1	1	0	-1	1	-1	-1	0,5	5	30	0	1
44	2	5	2	3	1	-1	2	0	1	1	2	1	0	2	5	30	0	1
44	2	6	3	3	0	-9999		-9999	-9999	-9999		-9999	-9999	-9999	5	30	0	1
44	2	7	1	3	0	-1	3	-1	-1	1	2	1	0	1,5	5	30	0	1
44	2	8	2	3	0	-1	1	1	0	-1	1	-1	-1	1	5	30	0	1
44	2	9	3	3	1	-9999		-9999	-9999	-9999		-9999	-9999	-9999	5	30	0	1
44	2	10	1	3	0	1	2	0	1	1	1	-1	-1	2	5	30	0	1
44	2	11	2	3	0	-1	1	1	0	-1	2	1	0	0,5	5	30	0	1
44	2	12	3	3	1	-9999		-9999	-9999	-9999		-9999	-9999	-9999	5	30	0	1
44	2	13	1	3	0	1	3	-1	-1	-1	3	0	1	0,5	5	30	0	1
44	2	14	2	3	1	-1	1	1	0	1	1	-1	-1	2	5	30	0	1
44	2	15	3	3	0	-9999		-9999	-9999	-9999		-9999	-9999	-9999	5	30	0	1
44	2	16	1	3	0	1	1	1	0	1	1	-1	-1	2	5	30	0	1
44	2	17	2	3	0	1	2	0	1	-1	3	0	1	0,5	5	30	0	1
44	2	18	3	3	1	-9999		-9999	-9999	-9999		-9999	-9999	-9999	5	30	0	1
44	2	19	1	3	0	-1	2	0	1	-1	1	-1	-1	0,5	5	30	0	1
44	2	20	2	3	0	-1	3	-1	-1	1	2	1	0	2	5	30	0	1
44	2	21	3	3	1	-9999		-9999	-9999	-9999		-9999	-9999	-9999	5	30	0	1
44	2	22	1	3	0	-1	2	0	1	1	1	-1	-1	1	5	30	0	1
44	2	23	2	3	0	1	3	-1	-1	-1	2	1	0	1,5	5	30	0	1
44	2	24	3	3	1	-9999		-9999	-9999	-9999		-9999	-9999	-9999	5	30	0	1
44	2	25	1	3	0	-1	2	0	1	-1	3	0	1	1,5	5	30	0	1
44	2	26	2	3	0	1	1	1	0	1	2	1	0	1	5	30	0	1
44	2	27	3	3	1	-9999		-9999	-9999	-9999		-9999	-9999	-9999	5	30	0	1
44	2	28	1	3	0	1	1	1	0	-1	3	0	1	0,5	5	30	0	1
44	2	29	2	3	0	-1	3	-1	-1	1	2	1	0	2	5	30	0	1
44	2	30	3	3	1	-9999		-9999	-9999	-9999		-9999	-9999	-9999	5	30	0	1
44	2	31	1	3	0	-1	1	1	0	-1	1	-1	-1	2	5	30	0	1
44	2	32	2	3	0	1	3	-1	-1	1	3	0	1	0,5	5	30	0	1
44	2	33	3	3	1	-9999		-9999	-9999	-9999		-9999	-9999	-9999	5	30	0	1
44	2	34	1	3	0	1	1	1	0	-1	3	0	1	1	5	30	0	1
44	2	35	2	3	0	1	2	0	1	1	1	-1	-1	1,5	5	30	0	1
44	2	36	3	3	1	-9999		-9999	-9999	-9999		-9999	-9999	-9999	5	30	0	1
45	1	1	1	3	1	-1	1	1	0	1	2	1	0	1,5	6	36	1	1
45	1	2	2	3	0	-1	3	-1	-1	-1	1	-1	-1	1	6	36	1	1
45	1	3	3	3	0	-9999		-9999	-9999	-9999		-9999	-9999	-9999	6	36	1	1
45	1	4	1	3	0	-1	3	-1	-1	-1	2	1	0	2	6	36	1	1
45	1	5	2	3	0	1	2	0	1	1	3	0	1	0,5	6	36	1	1
45	1	6	3	3	1	-9999		-9999	-9999	-9999		-9999	-9999	-9999	6	36	1	1
45	1	7	1	3	0	1	2	0	1	-1	3	0	1	2	6	36	1	1
45	1	8	2	3	1	1	1	1	0	1	1	-1	-1	0,5	6	36	1	1
45	1	9	3	3	0	-9999		-9999	-9999	-9999		-9999	-9999	-9999	6	36	1	1
45	1	10	1	3	0	1	3	-1	-1	1	2	1	0	1,5	6	36	1	1
45	1	11	2	3	0	-1	2	0	1	-1	1	-1	-1	1	6	36	1	1
45	1	12	3	3	1	-9999		-9999	-9999	-9999		-9999	-9999	-9999	6	36	1	1
45	1	13	1	3	0	1	2	0	1	1	1	-1	-1	1	6	36	1	1
45	1	14	2	3	0	-1	3	-1	-1	-1	3	0	1	1,5	6	36	1	1
45	1	15	3	3	1	-9999		-9999	-9999	-9999		-9999	-9999	-9999	6	36	1	1
45	1	16	1	3	0	-1	1	1	0	1	3	0	1	2	6	36	1	1
45	1	17	2	3	1	-1	2	0	1	-1	2	1	0	0,5	6	36	1	1
45	1	18	3	3	0	-9999		-9999	-9999	-9999		-9999	-9999	-9999	6	36	1	1
45	1	19	1	3	1	1	3	-1	-1	-1	1	-1	-1	0,5	6	36	1	1
45	1	20	2	3	0	1	2	0	1	1	3	0	1	2	6	36	1	1
45	1	21	3	3	0	-9999		-9999	-9999	-9999		-9999	-9999	-9999	6	36	1	1
45	1	22	1	3	0	-1	3	-1	-1	1	3	0	1	0,5	6	36	1	1
45	1	23	2	3	1	-1	1	1	0	-1	2	1	0	2	6	36	1	1
45	1	24	3	3	0	-9999		-9999	-9999	-9999		-9999	-9999	-9999	6	36	1	1
45	1	25	1	3	0	1	3	-1	-1	1	1	-1	-1	1	6	36	1	1
45	1	26	2	3	0	1	2	0	1	-1	2	1	0	1,5	6	36	1	1
45	1	27	3	3	1	-9999		-9999	-9999	-9999		-9999	-9999	-9999	6	36	1	1
45	1	28	1	3	0	1	2	0	1	-1	2	1	0	1	6	36	1	1
45	1	29	2	3	0	-1	1	1	0	1	3	0	1	1,5	6	36	1	1
45	1	30	3	3	1	-9999		-9999	-9999	-9999		-9999	-9999	-9999	6	36	1	1
45	1	31	1	3	0	-1	1	1	0	1	3	0	1	1,5	6	36	1	1
45	1	32	2	3	1	1	2	0	1	-1	2	1	0	1	6	36	1	1
45	1	33	3	3	0	-9999		-9999	-9999	-9999		-9999	-9999	-9999	6	36	1	1
45	1	34	1	3	1	-1	1	1	0	-1	2	1	0	1	6	36	1	1
45	1	35	2	3	0	1	3	-1	-1	1	1	-1	-1	1,5	6	36	1	1
45	1	36	3	3	0	-9999		-9999	-9999	-9999		-9999	-9999	-9999	6	36	1	1
46	1	1	1	3	1	-1	1	1	0	1	2	1	0	1,5	4	33	1	4
46	1	2	2	3	0	-1	3	-1	-1	-1	1	-1	-1	1	4	33	1	4
46	1	3	3	3	0	-9999		-9999	-9999	-9999		-9999	-9999	-9999	4	33	1	4
46	1	4	1	3	0	-1	3	-1	-1	-1	2	1	0	2	4	33	1	4
46	1	5	2	3	0	1	2	0	1	1	3	0	1	0,5	4	33	1	4
46	1	6	3	3	1	-9999		-9999	-9999	-9999		-9999	-9999	-9999	4	33	1	4
46	1	7	1	3	1	1	2	0	1	-1	3	0	1	2	4	33	1	4
46	1	8	2	3	0	1	1	1	0	1	1	-1	-1	0,5	4	33	1	4
46	1	9	3	3	0	-9999		-9999	-9999	-9999		-9999	-9999	-9999	4	33	1	4
46	1	10	1	3	0	1	3	-1	-1	1	2	1	0	1,5	4	33	1	4
46	1	11	2	3	0	-1	2	0	1	-1	1	-1	-1	1	4	33	1	4
46	1	12	3	3	1	-9999		-9999	-9999	-9999		-9999	-9999	-9999	4	33	1	4
46	1	13	1	3	0	1	2	0	1	1	1	-1	-1	1	4	33	1	4
46	1	14	2	3	0	-1	3	-1	-1	-1	3	0	1	1,5	4	33	1	4
46	1	15	3	3	1	-9999		-9999	-9999	-9999		-9999	-9999	-9999	4	33	1	4
46	1	16	1	3	0	-1	1	1	0	1	3	0	1	2	4	33	1	4
46	1	17	2	3	0	-1	2	0	1	-1	2	1	0	0,5	4	33	1	4
46	1	18	3	3	1	-9999		-9999	-9999	-9999		-9999	-9999	-9999	4	33	1	4
46	1	19	1	3	0	1	3	-1	-1	-1	1	-1	-1	0,5	4	33	1	4
46	1	20	2	3	1	1	2	0	1	1	3	0	1	2	4	33	1	4
46	1	21	3	3	0	-9999		-9999	-9999	-9999		-9999	-9999	-9999	4	33	1	4
46	1	22	1	3	0	-1	3	-1	-1	1	3	0	1	0,5	4	33	1	4
46	1	23	2	3	1	-1	1	1	0	-1	2	1	0	2	4	33	1	4
46	1	24	3	3	0	-9999		-9999	-9999	-9999		-9999	-9999	-9999	4	33	1	4
46	1	25	1	3	0	1	3	-1	-1	1	1	-1	-1	1	4	33	1	4
46	1	26	2	3	0	1	2	0	1	-1	2	1	0	1,5	4	33	1	4
46	1	27	3	3	1	-9999		-9999	-9999	-9999		-9999	-9999	-9999	4	33	1	4
46	1	28	1	3	0	1	2	0	1	-1	2	1	0	1	4	33	1	4
46	1	29	2	3	1	-1	1	1	0	1	3	0	1	1,5	4	33	1	4
46	1	30	3	3	0	-9999		-9999	-9999	-9999		-9999	-9999	-9999	4	33	1	4
46	1	31	1	3	1	-1	1	1	0	1	3	0	1	1,5	4	33	1	4
46	1	32	2	3	0	1	2	0	1	-1	2	1	0	1	4	33	1	4
46	1	33	3	3	0	-9999		-9999	-9999	-9999		-9999	-9999	-9999	4	33	1	4
46	1	34	1	3	0	-1	1	1	0	-1	2	1	0	1	4	33	1	4
46	1	35	2	3	0	1	3	-1	-1	1	1	-1	-1	1,5	4	33	1	4
46	1	36	3	3	1	-9999		-9999	-9999	-9999		-9999	-9999	-9999	4	33	1	4
47	2	1	1	3	0	-1	3	-1	-1	-1	2	1	0	1	6	38	0	3
47	2	2	2	3	1	-1	2	0	1	1	3	0	1	1,5	6	38	0	3
47	2	3	3	3	0	-9999		-9999	-9999	-9999		-9999	-9999	-9999	6	38	0	3
47	2	4	1	3	0	-1	1	1	0	-1	1	-1	-1	0,5	6	38	0	3
47	2	5	2	3	0	-1	2	0	1	1	2	1	0	2	6	38	0	3
47	2	6	3	3	1	-9999		-9999	-9999	-9999		-9999	-9999	-9999	6	38	0	3
47	2	7	1	3	1	-1	3	-1	-1	1	2	1	0	1,5	6	38	0	3
47	2	8	2	3	0	-1	1	1	0	-1	1	-1	-1	1	6	38	0	3
47	2	9	3	3	0	-9999		-9999	-9999	-9999		-9999	-9999	-9999	6	38	0	3
47	2	10	1	3	0	1	2	0	1	1	1	-1	-1	2	6	38	0	3
47	2	11	2	3	0	-1	1	1	0	-1	2	1	0	0,5	6	38	0	3
47	2	12	3	3	1	-9999		-9999	-9999	-9999		-9999	-9999	-9999	6	38	0	3
47	2	13	1	3	0	1	3	-1	-1	-1	3	0	1	0,5	6	38	0	3
47	2	14	2	3	0	-1	1	1	0	1	1	-1	-1	2	6	38	0	3
47	2	15	3	3	1	-9999		-9999	-9999	-9999		-9999	-9999	-9999	6	38	0	3
47	2	16	1	3	0	1	1	1	0	1	1	-1	-1	2	6	38	0	3
47	2	17	2	3	0	1	2	0	1	-1	3	0	1	0,5	6	38	0	3
47	2	18	3	3	1	-9999		-9999	-9999	-9999		-9999	-9999	-9999	6	38	0	3
47	2	19	1	3	0	-1	2	0	1	-1	1	-1	-1	0,5	6	38	0	3
47	2	20	2	3	1	-1	3	-1	-1	1	2	1	0	2	6	38	0	3
47	2	21	3	3	0	-9999		-9999	-9999	-9999		-9999	-9999	-9999	6	38	0	3
47	2	22	1	3	0	-1	2	0	1	1	1	-1	-1	1	6	38	0	3
47	2	23	2	3	0	1	3	-1	-1	-1	2	1	0	1,5	6	38	0	3
47	2	24	3	3	1	-9999		-9999	-9999	-9999		-9999	-9999	-9999	6	38	0	3
47	2	25	1	3	0	-1	2	0	1	-1	3	0	1	1,5	6	38	0	3
47	2	26	2	3	0	1	1	1	0	1	2	1	0	1	6	38	0	3
47	2	27	3	3	1	-9999		-9999	-9999	-9999		-9999	-9999	-9999	6	38	0	3
47	2	28	1	3	0	1	1	1	0	-1	3	0	1	0,5	6	38	0	3
47	2	29	2	3	1	-1	3	-1	-1	1	2	1	0	2	6	38	0	3
47	2	30	3	3	0	-9999		-9999	-9999	-9999		-9999	-9999	-9999	6	38	0	3
47	2	31	1	3	0	-1	1	1	0	-1	1	-1	-1	2	6	38	0	3
47	2	32	2	3	0	1	3	-1	-1	1	3	0	1	0,5	6	38	0	3
47	2	33	3	3	1	-9999		-9999	-9999	-9999		-9999	-9999	-9999	6	38	0	3
47	2	34	1	3	0	1	1	1	0	-1	3	0	1	1	6	38	0	3
47	2	35	2	3	0	1	2	0	1	1	1	-1	-1	1,5	6	38	0	3
47	2	36	3	3	1	-9999		-9999	-9999	-9999		-9999	-9999	-9999	6	38	0	3
48	2	1	1	3	1	-1	3	-1	-1	-1	2	1	0	1	6	40	0	4
48	2	2	2	3	0	-1	2	0	1	1	3	0	1	1,5	6	40	0	4
48	2	3	3	3	0	-9999		-9999	-9999	-9999		-9999	-9999	-9999	6	40	0	4
48	2	4	1	3	0	-1	1	1	0	-1	1	-1	-1	0,5	6	40	0	4
48	2	5	2	3	1	-1	2	0	1	1	2	1	0	2	6	40	0	4
48	2	6	3	3	0	-9999		-9999	-9999	-9999		-9999	-9999	-9999	6	40	0	4
48	2	7	1	3	1	-1	3	-1	-1	1	2	1	0	1,5	6	40	0	4
48	2	8	2	3	0	-1	1	1	0	-1	1	-1	-1	1	6	40	0	4
48	2	9	3	3	0	-9999		-9999	-9999	-9999		-9999	-9999	-9999	6	40	0	4
48	2	10	1	3	0	1	2	0	1	1	1	-1	-1	2	6	40	0	4
48	2	11	2	3	1	-1	1	1	0	-1	2	1	0	0,5	6	40	0	4
48	2	12	3	3	0	-9999		-9999	-9999	-9999		-9999	-9999	-9999	6	40	0	4
48	2	13	1	3	0	1	3	-1	-1	-1	3	0	1	0,5	6	40	0	4
48	2	14	2	3	1	-1	1	1	0	1	1	-1	-1	2	6	40	0	4
48	2	15	3	3	0	-9999		-9999	-9999	-9999		-9999	-9999	-9999	6	40	0	4
48	2	16	1	3	0	1	1	1	0	1	1	-1	-1	2	6	40	0	4
48	2	17	2	3	1	1	2	0	1	-1	3	0	1	0,5	6	40	0	4
48	2	18	3	3	0	-9999		-9999	-9999	-9999		-9999	-9999	-9999	6	40	0	4
48	2	19	1	3	0	-1	2	0	1	-1	1	-1	-1	0,5	6	40	0	4
48	2	20	2	3	1	-1	3	-1	-1	1	2	1	0	2	6	40	0	4
48	2	21	3	3	0	-9999		-9999	-9999	-9999		-9999	-9999	-9999	6	40	0	4
48	2	22	1	3	0	-1	2	0	1	1	1	-1	-1	1	6	40	0	4
48	2	23	2	3	1	1	3	-1	-1	-1	2	1	0	1,5	6	40	0	4
48	2	24	3	3	0	-9999		-9999	-9999	-9999		-9999	-9999	-9999	6	40	0	4
48	2	25	1	3	0	-1	2	0	1	-1	3	0	1	1,5	6	40	0	4
48	2	26	2	3	0	1	1	1	0	1	2	1	0	1	6	40	0	4
48	2	27	3	3	1	-9999		-9999	-9999	-9999		-9999	-9999	-9999	6	40	0	4
48	2	28	1	3	0	1	1	1	0	-1	3	0	1	0,5	6	40	0	4
48	2	29	2	3	1	-1	3	-1	-1	1	2	1	0	2	6	40	0	4
48	2	30	3	3	0	-9999		-9999	-9999	-9999		-9999	-9999	-9999	6	40	0	4
48	2	31	1	3	1	-1	1	1	0	-1	1	-1	-1	2	6	40	0	4
48	2	32	2	3	0	1	3	-1	-1	1	3	0	1	0,5	6	40	0	4
48	2	33	3	3	0	-9999		-9999	-9999	-9999		-9999	-9999	-9999	6	40	0	4
48	2	34	1	3	1	1	1	1	0	-1	3	0	1	1	6	40	0	4
48	2	35	2	3	0	1	2	0	1	1	1	-1	-1	1,5	6	40	0	4
48	2	36	3	3	0	-9999		-9999	-9999	-9999		-9999	-9999	-9999	6	40	0	4
49	1	1	1	3	1	-1	1	1	0	1	2	1	0	1,5	6	32	1	5
49	1	2	2	3	0	-1	3	-1	-1	-1	1	-1	-1	1	6	32	1	5
49	1	3	3	3	0	-9999		-9999	-9999	-9999		-9999	-9999	-9999	6	32	1	5
49	1	4	1	3	1	-1	3	-1	-1	-1	2	1	0	2	6	32	1	5
49	1	5	2	3	0	1	2	0	1	1	3	0	1	0,5	6	32	1	5
49	1	6	3	3	0	-9999		-9999	-9999	-9999		-9999	-9999	-9999	6	32	1	5
49	1	7	1	3	0	1	2	0	1	-1	3	0	1	2	6	32	1	5
49	1	8	2	3	0	1	1	1	0	1	1	-1	-1	0,5	6	32	1	5
49	1	9	3	3	1	-9999		-9999	-9999	-9999		-9999	-9999	-9999	6	32	1	5
49	1	10	1	3	0	1	3	-1	-1	1	2	1	0	1,5	6	32	1	5
49	1	11	2	3	0	-1	2	0	1	-1	1	-1	-1	1	6	32	1	5
49	1	12	3	3	1	-9999		-9999	-9999	-9999		-9999	-9999	-9999	6	32	1	5
49	1	13	1	3	0	1	2	0	1	1	1	-1	-1	1	6	32	1	5
49	1	14	2	3	0	-1	3	-1	-1	-1	3	0	1	1,5	6	32	1	5
49	1	15	3	3	1	-9999		-9999	-9999	-9999		-9999	-9999	-9999	6	32	1	5
49	1	16	1	3	0	-1	1	1	0	1	3	0	1	2	6	32	1	5
49	1	17	2	3	0	-1	2	0	1	-1	2	1	0	0,5	6	32	1	5
49	1	18	3	3	1	-9999		-9999	-9999	-9999		-9999	-9999	-9999	6	32	1	5
49	1	19	1	3	0	1	3	-1	-1	-1	1	-1	-1	0,5	6	32	1	5
49	1	20	2	3	0	1	2	0	1	1	3	0	1	2	6	32	1	5
49	1	21	3	3	1	-9999		-9999	-9999	-9999		-9999	-9999	-9999	6	32	1	5
49	1	22	1	3	0	-1	3	-1	-1	1	3	0	1	0,5	6	32	1	5
49	1	23	2	3	1	-1	1	1	0	-1	2	1	0	2	6	32	1	5
49	1	24	3	3	0	-9999		-9999	-9999	-9999		-9999	-9999	-9999	6	32	1	5
49	1	25	1	3	0	1	3	-1	-1	1	1	-1	-1	1	6	32	1	5
49	1	26	2	3	0	1	2	0	1	-1	2	1	0	1,5	6	32	1	5
49	1	27	3	3	1	-9999		-9999	-9999	-9999		-9999	-9999	-9999	6	32	1	5
49	1	28	1	3	0	1	2	0	1	-1	2	1	0	1	6	32	1	5
49	1	29	2	3	0	-1	1	1	0	1	3	0	1	1,5	6	32	1	5
49	1	30	3	3	1	-9999		-9999	-9999	-9999		-9999	-9999	-9999	6	32	1	5
49	1	31	1	3	1	-1	1	1	0	1	3	0	1	1,5	6	32	1	5
49	1	32	2	3	0	1	2	0	1	-1	2	1	0	1	6	32	1	5
49	1	33	3	3	0	-9999		-9999	-9999	-9999		-9999	-9999	-9999	6	32	1	5
49	1	34	1	3	1	-1	1	1	0	-1	2	1	0	1	6	32	1	5
49	1	35	2	3	0	1	3	-1	-1	1	1	-1	-1	1,5	6	32	1	5
49	1	36	3	3	0	-9999		-9999	-9999	-9999		-9999	-9999	-9999	6	32	1	5
50	1	1	1	3	1	-1	1	1	0	1	2	1	0	1,5	7	31	1	4
50	1	2	2	3	0	-1	3	-1	-1	-1	1	-1	-1	1	7	31	1	4
50	1	3	3	3	0	-9999		-9999	-9999	-9999		-9999	-9999	-9999	7	31	1	4
50	1	4	1	3	0	-1	3	-1	-1	-1	2	1	0	2	7	31	1	4
50	1	5	2	3	1	1	2	0	1	1	3	0	1	0,5	7	31	1	4
50	1	6	3	3	0	-9999		-9999	-9999	-9999		-9999	-9999	-9999	7	31	1	4
50	1	7	1	3	0	1	2	0	1	-1	3	0	1	2	7	31	1	4
50	1	8	2	3	0	1	1	1	0	1	1	-1	-1	0,5	7	31	1	4
50	1	9	3	3	1	-9999		-9999	-9999	-9999		-9999	-9999	-9999	7	31	1	4
50	1	10	1	3	0	1	3	-1	-1	1	2	1	0	1,5	7	31	1	4
50	1	11	2	3	0	-1	2	0	1	-1	1	-1	-1	1	7	31	1	4
50	1	12	3	3	1	-9999		-9999	-9999	-9999		-9999	-9999	-9999	7	31	1	4
50	1	13	1	3	0	1	2	0	1	1	1	-1	-1	1	7	31	1	4
50	1	14	2	3	0	-1	3	-1	-1	-1	3	0	1	1,5	7	31	1	4
50	1	15	3	3	1	-9999		-9999	-9999	-9999		-9999	-9999	-9999	7	31	1	4
50	1	16	1	3	1	-1	1	1	0	1	3	0	1	2	7	31	1	4
50	1	17	2	3	0	-1	2	0	1	-1	2	1	0	0,5	7	31	1	4
50	1	18	3	3	0	-9999		-9999	-9999	-9999		-9999	-9999	-9999	7	31	1	4
50	1	19	1	3	0	1	3	-1	-1	-1	1	-1	-1	0,5	7	31	1	4
50	1	20	2	3	1	1	2	0	1	1	3	0	1	2	7	31	1	4
50	1	21	3	3	0	-9999		-9999	-9999	-9999		-9999	-9999	-9999	7	31	1	4
50	1	22	1	3	1	-1	3	-1	-1	1	3	0	1	0,5	7	31	1	4
50	1	23	2	3	0	-1	1	1	0	-1	2	1	0	2	7	31	1	4
50	1	24	3	3	0	-9999		-9999	-9999	-9999		-9999	-9999	-9999	7	31	1	4
50	1	25	1	3	0	1	3	-1	-1	1	1	-1	-1	1	7	31	1	4
50	1	26	2	3	1	1	2	0	1	-1	2	1	0	1,5	7	31	1	4
50	1	27	3	3	0	-9999		-9999	-9999	-9999		-9999	-9999	-9999	7	31	1	4
50	1	28	1	3	1	1	2	0	1	-1	2	1	0	1	7	31	1	4
50	1	29	2	3	0	-1	1	1	0	1	3	0	1	1,5	7	31	1	4
50	1	30	3	3	0	-9999		-9999	-9999	-9999		-9999	-9999	-9999	7	31	1	4
50	1	31	1	3	0	-1	1	1	0	1	3	0	1	1,5	7	31	1	4
50	1	32	2	3	1	1	2	0	1	-1	2	1	0	1	7	31	1	4
50	1	33	3	3	0	-9999		-9999	-9999	-9999		-9999	-9999	-9999	7	31	1	4
50	1	34	1	3	0	-1	1	1	0	-1	2	1	0	1	7	31	1	4
50	1	35	2	3	0	1	3	-1	-1	1	1	-1	-1	1,5	7	31	1	4
50	1	36	3	3	1	-9999		-9999	-9999	-9999		-9999	-9999	-9999	7	31	1	4
51	1	1	1	3	1	-1	1	1	0	1	2	1	0	1,5	7	30	1	2
51	1	2	2	3	0	-1	3	-1	-1	-1	1	-1	-1	1	7	30	1	2
51	1	3	3	3	0	-9999		-9999	-9999	-9999		-9999	-9999	-9999	7	30	1	2
51	1	4	1	3	1	-1	3	-1	-1	-1	2	1	0	2	7	30	1	2
51	1	5	2	3	0	1	2	0	1	1	3	0	1	0,5	7	30	1	2
51	1	6	3	3	0	-9999		-9999	-9999	-9999		-9999	-9999	-9999	7	30	1	2
51	1	7	1	3	0	1	2	0	1	-1	3	0	1	2	7	30	1	2
51	1	8	2	3	0	1	1	1	0	1	1	-1	-1	0,5	7	30	1	2
51	1	9	3	3	1	-9999		-9999	-9999	-9999		-9999	-9999	-9999	7	30	1	2
51	1	10	1	3	0	1	3	-1	-1	1	2	1	0	1,5	7	30	1	2
51	1	11	2	3	0	-1	2	0	1	-1	1	-1	-1	1	7	30	1	2
51	1	12	3	3	1	-9999		-9999	-9999	-9999		-9999	-9999	-9999	7	30	1	2
51	1	13	1	3	0	1	2	0	1	1	1	-1	-1	1	7	30	1	2
51	1	14	2	3	1	-1	3	-1	-1	-1	3	0	1	1,5	7	30	1	2
51	1	15	3	3	0	-9999		-9999	-9999	-9999		-9999	-9999	-9999	7	30	1	2
51	1	16	1	3	0	-1	1	1	0	1	3	0	1	2	7	30	1	2
51	1	17	2	3	1	-1	2	0	1	-1	2	1	0	0,5	7	30	1	2
51	1	18	3	3	0	-9999		-9999	-9999	-9999		-9999	-9999	-9999	7	30	1	2
51	1	19	1	3	0	1	3	-1	-1	-1	1	-1	-1	0,5	7	30	1	2
51	1	20	2	3	0	1	2	0	1	1	3	0	1	2	7	30	1	2
51	1	21	3	3	1	-9999		-9999	-9999	-9999		-9999	-9999	-9999	7	30	1	2
51	1	22	1	3	0	-1	3	-1	-1	1	3	0	1	0,5	7	30	1	2
51	1	23	2	3	1	-1	1	1	0	-1	2	1	0	2	7	30	1	2
51	1	24	3	3	0	-9999		-9999	-9999	-9999		-9999	-9999	-9999	7	30	1	2
51	1	25	1	3	0	1	3	-1	-1	1	1	-1	-1	1	7	30	1	2
51	1	26	2	3	0	1	2	0	1	-1	2	1	0	1,5	7	30	1	2
51	1	27	3	3	1	-9999		-9999	-9999	-9999		-9999	-9999	-9999	7	30	1	2
51	1	28	1	3	0	1	2	0	1	-1	2	1	0	1	7	30	1	2
51	1	29	2	3	0	-1	1	1	0	1	3	0	1	1,5	7	30	1	2
51	1	30	3	3	1	-9999		-9999	-9999	-9999		-9999	-9999	-9999	7	30	1	2
51	1	31	1	3	0	-1	1	1	0	1	3	0	1	1,5	7	30	1	2
51	1	32	2	3	0	1	2	0	1	-1	2	1	0	1	7	30	1	2
51	1	33	3	3	1	-9999		-9999	-9999	-9999		-9999	-9999	-9999	7	30	1	2
51	1	34	1	3	1	-1	1	1	0	-1	2	1	0	1	7	30	1	2
51	1	35	2	3	0	1	3	-1	-1	1	1	-1	-1	1,5	7	30	1	2
51	1	36	3	3	0	-9999		-9999	-9999	-9999		-9999	-9999	-9999	7	30	1	2
52	2	1	1	3	1	-1	3	-1	-1	-1	2	1	0	1	6	30	1	1
52	2	2	2	3	0	-1	2	0	1	1	3	0	1	1,5	6	30	1	1
52	2	3	3	3	0	-9999		-9999	-9999	-9999		-9999	-9999	-9999	6	30	1	1
52	2	4	1	3	0	-1	1	1	0	-1	1	-1	-1	0,5	6	30	1	1
52	2	5	2	3	0	-1	2	0	1	1	2	1	0	2	6	30	1	1
52	2	6	3	3	1	-9999		-9999	-9999	-9999		-9999	-9999	-9999	6	30	1	1
52	2	7	1	3	0	-1	3	-1	-1	1	2	1	0	1,5	6	30	1	1
52	2	8	2	3	0	-1	1	1	0	-1	1	-1	-1	1	6	30	1	1
52	2	9	3	3	1	-9999		-9999	-9999	-9999		-9999	-9999	-9999	6	30	1	1
52	2	10	1	3	1	1	2	0	1	1	1	-1	-1	2	6	30	1	1
52	2	11	2	3	0	-1	1	1	0	-1	2	1	0	0,5	6	30	1	1
52	2	12	3	3	0	-9999		-9999	-9999	-9999		-9999	-9999	-9999	6	30	1	1
52	2	13	1	3	1	1	3	-1	-1	-1	3	0	1	0,5	6	30	1	1
52	2	14	2	3	0	-1	1	1	0	1	1	-1	-1	2	6	30	1	1
52	2	15	3	3	0	-9999		-9999	-9999	-9999		-9999	-9999	-9999	6	30	1	1
52	2	16	1	3	1	1	1	1	0	1	1	-1	-1	2	6	30	1	1
52	2	17	2	3	0	1	2	0	1	-1	3	0	1	0,5	6	30	1	1
52	2	18	3	3	0	-9999		-9999	-9999	-9999		-9999	-9999	-9999	6	30	1	1
52	2	19	1	3	0	-1	2	0	1	-1	1	-1	-1	0,5	6	30	1	1
52	2	20	2	3	0	-1	3	-1	-1	1	2	1	0	2	6	30	1	1
52	2	21	3	3	1	-9999		-9999	-9999	-9999		-9999	-9999	-9999	6	30	1	1
52	2	22	1	3	0	-1	2	0	1	1	1	-1	-1	1	6	30	1	1
52	2	23	2	3	1	1	3	-1	-1	-1	2	1	0	1,5	6	30	1	1
52	2	24	3	3	0	-9999		-9999	-9999	-9999		-9999	-9999	-9999	6	30	1	1
52	2	25	1	3	1	-1	2	0	1	-1	3	0	1	1,5	6	30	1	1
52	2	26	2	3	0	1	1	1	0	1	2	1	0	1	6	30	1	1
52	2	27	3	3	0	-9999		-9999	-9999	-9999		-9999	-9999	-9999	6	30	1	1
52	2	28	1	3	0	1	1	1	0	-1	3	0	1	0,5	6	30	1	1
52	2	29	2	3	1	-1	3	-1	-1	1	2	1	0	2	6	30	1	1
52	2	30	3	3	0	-9999		-9999	-9999	-9999		-9999	-9999	-9999	6	30	1	1
52	2	31	1	3	1	-1	1	1	0	-1	1	-1	-1	2	6	30	1	1
52	2	32	2	3	0	1	3	-1	-1	1	3	0	1	0,5	6	30	1	1
52	2	33	3	3	0	-9999		-9999	-9999	-9999		-9999	-9999	-9999	6	30	1	1
52	2	34	1	3	1	1	1	1	0	-1	3	0	1	1	6	30	1	1
52	2	35	2	3	0	1	2	0	1	1	1	-1	-1	1,5	6	30	1	1
52	2	36	3	3	0	-9999		-9999	-9999	-9999		-9999	-9999	-9999	6	30	1	1
53	1	1	1	3	1	-1	1	1	0	1	2	1	0	1,5	5	29	1	4
53	1	2	2	3	0	-1	3	-1	-1	-1	1	-1	-1	1	5	29	1	4
53	1	3	3	3	0	-9999		-9999	-9999	-9999		-9999	-9999	-9999	5	29	1	4
53	1	4	1	3	0	-1	3	-1	-1	-1	2	1	0	2	5	29	1	4
53	1	5	2	3	1	1	2	0	1	1	3	0	1	0,5	5	29	1	4
53	1	6	3	3	0	-9999		-9999	-9999	-9999		-9999	-9999	-9999	5	29	1	4
53	1	7	1	3	0	1	2	0	1	-1	3	0	1	2	5	29	1	4
53	1	8	2	3	0	1	1	1	0	1	1	-1	-1	0,5	5	29	1	4
53	1	9	3	3	1	-9999		-9999	-9999	-9999		-9999	-9999	-9999	5	29	1	4
53	1	10	1	3	0	1	3	-1	-1	1	2	1	0	1,5	5	29	1	4
53	1	11	2	3	0	-1	2	0	1	-1	1	-1	-1	1	5	29	1	4
53	1	12	3	3	1	-9999		-9999	-9999	-9999		-9999	-9999	-9999	5	29	1	4
53	1	13	1	3	0	1	2	0	1	1	1	-1	-1	1	5	29	1	4
53	1	14	2	3	0	-1	3	-1	-1	-1	3	0	1	1,5	5	29	1	4
53	1	15	3	3	1	-9999		-9999	-9999	-9999		-9999	-9999	-9999	5	29	1	4
53	1	16	1	3	0	-1	1	1	0	1	3	0	1	2	5	29	1	4
53	1	17	2	3	1	-1	2	0	1	-1	2	1	0	0,5	5	29	1	4
53	1	18	3	3	0	-9999		-9999	-9999	-9999		-9999	-9999	-9999	5	29	1	4
53	1	19	1	3	0	1	3	-1	-1	-1	1	-1	-1	0,5	5	29	1	4
53	1	20	2	3	0	1	2	0	1	1	3	0	1	2	5	29	1	4
53	1	21	3	3	1	-9999		-9999	-9999	-9999		-9999	-9999	-9999	5	29	1	4
53	1	22	1	3	0	-1	3	-1	-1	1	3	0	1	0,5	5	29	1	4
53	1	23	2	3	0	-1	1	1	0	-1	2	1	0	2	5	29	1	4
53	1	24	3	3	1	-9999		-9999	-9999	-9999		-9999	-9999	-9999	5	29	1	4
53	1	25	1	3	0	1	3	-1	-1	1	1	-1	-1	1	5	29	1	4
53	1	26	2	3	0	1	2	0	1	-1	2	1	0	1,5	5	29	1	4
53	1	27	3	3	1	-9999		-9999	-9999	-9999		-9999	-9999	-9999	5	29	1	4
53	1	28	1	3	0	1	2	0	1	-1	2	1	0	1	5	29	1	4
53	1	29	2	3	0	-1	1	1	0	1	3	0	1	1,5	5	29	1	4
53	1	30	3	3	1	-9999		-9999	-9999	-9999		-9999	-9999	-9999	5	29	1	4
53	1	31	1	3	0	-1	1	1	0	1	3	0	1	1,5	5	29	1	4
53	1	32	2	3	0	1	2	0	1	-1	2	1	0	1	5	29	1	4
53	1	33	3	3	1	-9999		-9999	-9999	-9999		-9999	-9999	-9999	5	29	1	4
53	1	34	1	3	0	-1	1	1	0	-1	2	1	0	1	5	29	1	4
53	1	35	2	3	0	1	3	-1	-1	1	1	-1	-1	1,5	5	29	1	4
53	1	36	3	3	1	-9999		-9999	-9999	-9999		-9999	-9999	-9999	5	29	1	4
54	1	1	1	3	1	-1	1	1	0	1	2	1	0	1,5	5	25	1	3
54	1	2	2	3	0	-1	3	-1	-1	-1	1	-1	-1	1	5	25	1	3
54	1	3	3	3	0	-9999		-9999	-9999	-9999		-9999	-9999	-9999	5	25	1	3
54	1	4	1	3	0	-1	3	-1	-1	-1	2	1	0	2	5	25	1	3
54	1	5	2	3	0	1	2	0	1	1	3	0	1	0,5	5	25	1	3
54	1	6	3	3	1	-9999		-9999	-9999	-9999		-9999	-9999	-9999	5	25	1	3
54	1	7	1	3	0	1	2	0	1	-1	3	0	1	2	5	25	1	3
54	1	8	2	3	1	1	1	1	0	1	1	-1	-1	0,5	5	25	1	3
54	1	9	3	3	0	-9999		-9999	-9999	-9999		-9999	-9999	-9999	5	25	1	3
54	1	10	1	3	1	1	3	-1	-1	1	2	1	0	1,5	5	25	1	3
54	1	11	2	3	0	-1	2	0	1	-1	1	-1	-1	1	5	25	1	3
54	1	12	3	3	0	-9999		-9999	-9999	-9999		-9999	-9999	-9999	5	25	1	3
54	1	13	1	3	0	1	2	0	1	1	1	-1	-1	1	5	25	1	3
54	1	14	2	3	0	-1	3	-1	-1	-1	3	0	1	1,5	5	25	1	3
54	1	15	3	3	1	-9999		-9999	-9999	-9999		-9999	-9999	-9999	5	25	1	3
54	1	16	1	3	1	-1	1	1	0	1	3	0	1	2	5	25	1	3
54	1	17	2	3	0	-1	2	0	1	-1	2	1	0	0,5	5	25	1	3
54	1	18	3	3	0	-9999		-9999	-9999	-9999		-9999	-9999	-9999	5	25	1	3
54	1	19	1	3	1	1	3	-1	-1	-1	1	-1	-1	0,5	5	25	1	3
54	1	20	2	3	0	1	2	0	1	1	3	0	1	2	5	25	1	3
54	1	21	3	3	0	-9999		-9999	-9999	-9999		-9999	-9999	-9999	5	25	1	3
54	1	22	1	3	0	-1	3	-1	-1	1	3	0	1	0,5	5	25	1	3
54	1	23	2	3	1	-1	1	1	0	-1	2	1	0	2	5	25	1	3
54	1	24	3	3	0	-9999		-9999	-9999	-9999		-9999	-9999	-9999	5	25	1	3
54	1	25	1	3	0	1	3	-1	-1	1	1	-1	-1	1	5	25	1	3
54	1	26	2	3	1	1	2	0	1	-1	2	1	0	1,5	5	25	1	3
54	1	27	3	3	0	-9999		-9999	-9999	-9999		-9999	-9999	-9999	5	25	1	3
54	1	28	1	3	0	1	2	0	1	-1	2	1	0	1	5	25	1	3
54	1	29	2	3	0	-1	1	1	0	1	3	0	1	1,5	5	25	1	3
54	1	30	3	3	1	-9999		-9999	-9999	-9999		-9999	-9999	-9999	5	25	1	3
54	1	31	1	3	0	-1	1	1	0	1	3	0	1	1,5	5	25	1	3
54	1	32	2	3	1	1	2	0	1	-1	2	1	0	1	5	25	1	3
54	1	33	3	3	0	-9999		-9999	-9999	-9999		-9999	-9999	-9999	5	25	1	3
54	1	34	1	3	0	-1	1	1	0	-1	2	1	0	1	5	25	1	3
54	1	35	2	3	0	1	3	-1	-1	1	1	-1	-1	1,5	5	25	1	3
54	1	36	3	3	1	-9999		-9999	-9999	-9999		-9999	-9999	-9999	5	25	1	3
55	1	1	1	3	1	-1	1	1	0	1	2	1	0	1,5	6	35	0	4
55	1	2	2	3	0	-1	3	-1	-1	-1	1	-1	-1	1	6	35	0	4
55	1	3	3	3	0	-9999		-9999	-9999	-9999		-9999	-9999	-9999	6	35	0	4
55	1	4	1	3	0	-1	3	-1	-1	-1	2	1	0	2	6	35	0	4
55	1	5	2	3	1	1	2	0	1	1	3	0	1	0,5	6	35	0	4
55	1	6	3	3	0	-9999		-9999	-9999	-9999		-9999	-9999	-9999	6	35	0	4
55	1	7	1	3	0	1	2	0	1	-1	3	0	1	2	6	35	0	4
55	1	8	2	3	0	1	1	1	0	1	1	-1	-1	0,5	6	35	0	4
55	1	9	3	3	1	-9999		-9999	-9999	-9999		-9999	-9999	-9999	6	35	0	4
55	1	10	1	3	0	1	3	-1	-1	1	2	1	0	1,5	6	35	0	4
55	1	11	2	3	0	-1	2	0	1	-1	1	-1	-1	1	6	35	0	4
55	1	12	3	3	1	-9999		-9999	-9999	-9999		-9999	-9999	-9999	6	35	0	4
55	1	13	1	3	0	1	2	0	1	1	1	-1	-1	1	6	35	0	4
55	1	14	2	3	0	-1	3	-1	-1	-1	3	0	1	1,5	6	35	0	4
55	1	15	3	3	1	-9999		-9999	-9999	-9999		-9999	-9999	-9999	6	35	0	4
55	1	16	1	3	0	-1	1	1	0	1	3	0	1	2	6	35	0	4
55	1	17	2	3	0	-1	2	0	1	-1	2	1	0	0,5	6	35	0	4
55	1	18	3	3	1	-9999		-9999	-9999	-9999		-9999	-9999	-9999	6	35	0	4
55	1	19	1	3	0	1	3	-1	-1	-1	1	-1	-1	0,5	6	35	0	4
55	1	20	2	3	0	1	2	0	1	1	3	0	1	2	6	35	0	4
55	1	21	3	3	1	-9999		-9999	-9999	-9999		-9999	-9999	-9999	6	35	0	4
55	1	22	1	3	0	-1	3	-1	-1	1	3	0	1	0,5	6	35	0	4
55	1	23	2	3	1	-1	1	1	0	-1	2	1	0	2	6	35	0	4
55	1	24	3	3	0	-9999		-9999	-9999	-9999		-9999	-9999	-9999	6	35	0	4
55	1	25	1	3	0	1	3	-1	-1	1	1	-1	-1	1	6	35	0	4
55	1	26	2	3	1	1	2	0	1	-1	2	1	0	1,5	6	35	0	4
55	1	27	3	3	0	-9999		-9999	-9999	-9999		-9999	-9999	-9999	6	35	0	4
55	1	28	1	3	1	1	2	0	1	-1	2	1	0	1	6	35	0	4
55	1	29	2	3	0	-1	1	1	0	1	3	0	1	1,5	6	35	0	4
55	1	30	3	3	0	-9999		-9999	-9999	-9999		-9999	-9999	-9999	6	35	0	4
55	1	31	1	3	0	-1	1	1	0	1	3	0	1	1,5	6	35	0	4
55	1	32	2	3	1	1	2	0	1	-1	2	1	0	1	6	35	0	4
55	1	33	3	3	0	-9999		-9999	-9999	-9999		-9999	-9999	-9999	6	35	0	4
55	1	34	1	3	1	-1	1	1	0	-1	2	1	0	1	6	35	0	4
55	1	35	2	3	0	1	3	-1	-1	1	1	-1	-1	1,5	6	35	0	4
55	1	36	3	3	0	-9999		-9999	-9999	-9999		-9999	-9999	-9999	6	35	0	4
56	1	1	1	3	1	-1	1	1	0	1	2	1	0	1,5	7	29	1	4
56	1	2	2	3	0	-1	3	-1	-1	-1	1	-1	-1	1	7	29	1	4
56	1	3	3	3	0	-9999		-9999	-9999	-9999		-9999	-9999	-9999	7	29	1	4
56	1	4	1	3	0	-1	3	-1	-1	-1	2	1	0	2	7	29	1	4
56	1	5	2	3	1	1	2	0	1	1	3	0	1	0,5	7	29	1	4
56	1	6	3	3	0	-9999		-9999	-9999	-9999		-9999	-9999	-9999	7	29	1	4
56	1	7	1	3	0	1	2	0	1	-1	3	0	1	2	7	29	1	4
56	1	8	2	3	0	1	1	1	0	1	1	-1	-1	0,5	7	29	1	4
56	1	9	3	3	1	-9999		-9999	-9999	-9999		-9999	-9999	-9999	7	29	1	4
56	1	10	1	3	1	1	3	-1	-1	1	2	1	0	1,5	7	29	1	4
56	1	11	2	3	0	-1	2	0	1	-1	1	-1	-1	1	7	29	1	4
56	1	12	3	3	0	-9999		-9999	-9999	-9999		-9999	-9999	-9999	7	29	1	4
56	1	13	1	3	0	1	2	0	1	1	1	-1	-1	1	7	29	1	4
56	1	14	2	3	1	-1	3	-1	-1	-1	3	0	1	1,5	7	29	1	4
56	1	15	3	3	0	-9999		-9999	-9999	-9999		-9999	-9999	-9999	7	29	1	4
56	1	16	1	3	0	-1	1	1	0	1	3	0	1	2	7	29	1	4
56	1	17	2	3	1	-1	2	0	1	-1	2	1	0	0,5	7	29	1	4
56	1	18	3	3	0	-9999		-9999	-9999	-9999		-9999	-9999	-9999	7	29	1	4
56	1	19	1	3	0	1	3	-1	-1	-1	1	-1	-1	0,5	7	29	1	4
[truncated: 19,997 more rows]
